# Supplementary material for: A method for zooming of nonlinear models of biochemical systems
Source: BMC Syst Biol. 2011 Sep 7;5:140. doi: 10.1186/1752-0509-5-140 (PMC3201033; doi:10.1186/1752-0509-5-140)
Supplement: Additional file 1 — Model 1. The original enzyme kinetics model. [file 1752-0509-5-140-S1.TXT]

********** MODEL NAME
Example model 1 - the original model.

********** MODEL NOTES
Model of an enzyme kinetics system.

********** MODEL STATES
d/dt(S)=-r1+rm1                                                            
d/dt(E)=-r1+rm1+r3-rm3                                                     
d/dt(P)=r3-rm3                                                             
d/dt(Cs)=r1-rm1-r2                                                         
d/dt(Cp)=r2-r3+rm3                                                                                                                    
                                                                           
S(0)=1                                                                     
E(0)=1                                                                     
P(0)=0                                                                     
Cs(0)=0                                                                    
Cp(0)=0                                                                    

********** MODEL PARAMETERS
k1=1000                                                                    
km1=2000                                                                   
k2=1                                                                       
k3=1000                                                                    
km3=3000                                                                   

********** MODEL VARIABLES


********** MODEL REACTIONS
r1 = k1*S*E                                                                
rm1 = km1*Cs                                                               
r2 = k2*Cs                                                                 
r3 = k3*Cp                                                                 
rm3 = km3*P*E

********** MODEL FUNCTIONS


********** MODEL EVENTS


********** MODEL MATLAB FUNCTIONS
