# Supplementary material for: A method for zooming of nonlinear models of biochemical systems
Source: BMC Syst Biol. 2011 Sep 7;5:140. doi: 10.1186/1752-0509-5-140 (PMC3201033; doi:10.1186/1752-0509-5-140)
Supplement: Additional file 2 — Model 2. The reduced enzyme kinetics model. [file 1752-0509-5-140-S2.TXT]

********** MODEL NAME
Example model 1 - the reduced model.

********** MODEL NOTES


********** MODEL STATES
d/dt(S) = -LE*M1*S*k2*(M1^2*S^2+2*M1*M3*P*S+2*M1*S+M3^2*P^2+2*M3*P+LE*M3+1)/psi                                                                                                                                                            
d/dt(P) = LE*M1*S*k2*(M1^2*S^2+2*M1*M3*P*S+2*M1*S+M3^2*P^2+2*M3*P+LE*M1+1)/psi                                                                                                                                                             
                                                                                                                                                                                                                                           
S(0) = 0.73205080756887697                                                                                                                                                                                                                 
P(0) = 0

********** MODEL PARAMETERS
M1 = 0.5                                                                                                                                                                                                                                   
M3 = 3                                                                                                                                                                                                                                     
k2 = 1

********** MODEL VARIABLES
LE = 1                                                                                                                                                                                                                                     
psi = LE^2*M1*M3+LE*M1^2*M3*P*S+LE*M1^2*M3*S^2+LE*M1^2*S+LE*M1*M3^2*P^2+LE*M1*M3^2*P*S+2*LE*M1*M3*P+2*LE*M1*M3*S+LE*M1+LE*M3^2*P+LE*M3+M1^3*S^3+3*M1^2*M3*P*S^2+3*M1^2*S^2+3*M1*M3^2*P^2*S+6*M1*M3*P*S+3*M1*S+M3^3*P^3+3*M3^2*P^2+3*M3*P+1 
E = LE/(1+M1*S+M3*P)                                                                                                                                                                                                                       
CS = M1*S/(1+M1*S+M3*P)                                                                                                                                                                                                                    
CP = M3*P/(1+M1*S+M3*P)

********** MODEL REACTIONS


********** MODEL FUNCTIONS


********** MODEL EVENTS


********** MODEL MATLAB FUNCTIONS
