# Supplementary material for: A method for zooming of nonlinear models of biochemical systems
Source: BMC Syst Biol. 2011 Sep 7;5:140. doi: 10.1186/1752-0509-5-140 (PMC3201033; doi:10.1186/1752-0509-5-140)
Supplement: Additional file 3 — Script 1. Script for comparison between the original enzyme kinetics model and the reduced model. [file 1752-0509-5-140-S3.TXT]

%script to compare the original enzyme kinetics model and the reduced model
clear all
clc

%%%%%%%%%%%%%%%%%%%%%%%%%
%load the two models
%%%%%%%%%%%%%%%%%%%%%%%%%
model = SBmodel('Additional file 1.txt');
redModel = SBmodel('Additional file 2.txt');

%%%%%%%%%%%%%%%%%%%%%%%%%
%simulate the models
%%%%%%%%%%%%%%%%%%%%%%%%%
simres = SBsimulate(model,40); %original model
simresRed = SBsimulate(redModel,40); %reduced model

%set equidistant time points
markerP = 0:1:40;
%get the corresponding data from the simulation results
se = interp1(simresRed.time,[simresRed.statevalues(:,1) simresRed.variablevalues(:,3) simresRed.statevalues(:,2) simresRed.variablevalues(:,4:5)],markerP);

%%%%%%%%%%%%%%%%%%%%%%%%%%%%%%%%%%%%
%plot the simulation results
%%%%%%%%%%%%%%%%%%%%%%%%%%%%%%%%%%%%
%plot 1 
figure(1)
plot(simres.time,simres.statevalues(:,1),'g',simres.time,simres.statevalues(:,2),'b',simres.time,simres.statevalues(:,3),'r',simres.time,simres.statevalues(:,4),'y',simres.time,simres.statevalues(:,5),'k',markerP,se(:,1),'og',markerP,se(:,2),'db',markerP,se(:,3),'sr',markerP,se(:,4),'vy',markerP,se(:,5),'^k')
%axis labels
xlabel('time')
ylabel('concentration')
%axis bounds
ylim([0 0.75])
%legends
legend('S (original model)','E (original model)','P (original model)','C_S (original model)','C_P (original model)','S (reduced model)','E (reduced model)','P (reduced model)','C_S (reduced model)','C_P (reduced model)','Location','SouthEast')
