# Supplementary material for: A method for zooming of nonlinear models of biochemical systems
Source: BMC Syst Biol. 2011 Sep 7;5:140. doi: 10.1186/1752-0509-5-140 (PMC3201033; doi:10.1186/1752-0509-5-140)
Supplement: Additional file 4 — Model 3. The original glucose transport model. [file 1752-0509-5-140-S4.TXT]

********** MODEL NAME
Example model 2 - the original model. 

********** MODEL NOTES
Model for fascilitated diffusion of glucose (Glc) across the yeast cell membrane with an inhibition of glucose-6-phosphate (G6P).

********** MODEL STATES
d/dt(CGlc_e) = -R1+Rm1                                                                                                                      
d/dt(CGlc_i) = -R2+Rm2                                                                                                                      
d/dt(CEG6P_i) = R4-Rm4                                                                                                                      
d/dt(CEGlcG6P_i) = R3-Rm3                                                                                                                   
d/dt(CG6P_i) = -R3+Rm3-R4+Rm4                                                                                                               
d/dt(CEGlc_e) = -RalfaIn+RalfaUt+R1-Rm1                                                                                                     
d/dt(CEGlc_i) = RalfaIn-RalfaUt-R3+Rm3+R2-Rm2                                                                                               
d/dt(CE_e) = -RbetaIn+RbetaUt-R1+Rm1                                                                                                        
d/dt(CE_i) = RbetaIn-RbetaUt-R4+Rm4-R2+Rm2                                                                                                  
                                                                                                                                            
CGlc_e(0) = 1.4                                                                                                                             
CGlc_i(0) = 0                                                                                                                               
CEG6P_i(0) = 0                                                                                                                              
CEGlcG6P_i(0) = 0                                                                                                                           
CG6P_i(0) = 0.73                                                                                                                             
CEGlc_e(0) = 0                                                                                                                              
CEGlc_i(0) = 0                                                                                                                              
CE_e(0) = 0.005                                                                                                                              
CE_i(0) = 0.005

********** MODEL PARAMETERS
k1 = 1000                                                                                                                                   
km1 = 1100                                                                                                                                  
k2 = 1000                                                                                                                                   
km2 = 1200                                                                                                                                  
k3 = 1000                                                                                                                                   
km3 = 7000                                                                                                                                  
k4 = 1000                                                                                                                                   
km4 = 1100                                                                                                                                  
alfa = 4.2                                                                                                                                  
beta = 1

********** MODEL VARIABLES


********** MODEL REACTIONS
R1 = k1*CE_e*CGlc_e                                                                                                                         
Rm1 = km1*CEGlc_e                                                                                                                           
R2 = k2*CE_i*CGlc_i                                                                                                                         
Rm2 = km2*CEGlc_i                                                                                                                           
R3 = k3*CEGlc_i*CG6P_i                                                                                                                      
Rm3 = km3*CEGlcG6P_i                                                                                                                        
R4 = k4*CE_i*CG6P_i                                                                                                                         
Rm4 = km4*CEG6P_i                                                                                                                           
RalfaIn = alfa*CEGlc_e                                                                                                                      
RalfaUt = alfa*CEGlc_i                                                                                                                      
RbetaIn = beta*CE_e                                                                                                                         
RbetaUt = beta*CE_i

********** MODEL FUNCTIONS


********** MODEL EVENTS


********** MODEL MATLAB FUNCTIONS
