# Supplementary material for: A method for zooming of nonlinear models of biochemical systems
Source: BMC Syst Biol. 2011 Sep 7;5:140. doi: 10.1186/1752-0509-5-140 (PMC3201033; doi:10.1186/1752-0509-5-140)
Supplement: Additional file 5 — Model 4. The reduced glucose transport model with the alternative (naive) approach. [file 1752-0509-5-140-S5.TXT]

********** MODEL NAME
Example model 2 - the reduced model from the alternative (naive) approach.

********** MODEL NOTES
The original model was simulated for 0.001s and the state values at that time were is used as initial conditions in the reduced model.

********** MODEL STATES
d/dt(EGlce) = alpha*(EGlci-EGlce)                 
d/dt(EGlci) = alpha*(EGlce-EGlci)                 
d/dt(Ee) = beta*(Ei-Ee)                           
d/dt(Ei) = beta*(Ee-Ei)                           
                                                  
EGlce(0) = 0                                      
EGlci(0) = 0                                      
Ee(0) = 0.0050000000000000002776                   
Ei(0) = 0.0050000000000000002776

********** MODEL PARAMETERS
alpha = 4.2000000000000001776                     
beta = 1                                          
K1 = 1.1000000000000000888                        
K2 = 1.1999999999999999556                        
K3 = 7.0000000000000001776                        
K4 = 1.1000000000000000888                        
LG6P = 0.7300000000000001776

********** MODEL VARIABLES
Glce = K1*EGlce/Ee                                
Glci = K2*EGlci/Ei                                
G6Pi = (K3*K4*LG6P)/(EGlci*K4+Ei*K3+K3*K4)        
EG6Pi = (Ei*K3*LG6P)/(EGlci*K4+Ei*K3+K3*K4)       
EGlcG6Pi = (EGlci*K4*LG6P)/(EGlci*K4+Ei*K3+K3*K4) 
LGlc = Glce + Glci + EGlcG6Pi + EGlce + EGlci     
LG6P = G6Pi + EG6Pi + EGlcG6Pi                    
LE = EGlce + EGlci + Ee + Ei + EG6Pi + EGlcG6Pi

********** MODEL REACTIONS


********** MODEL FUNCTIONS


********** MODEL EVENTS


********** MODEL MATLAB FUNCTIONS
