# Supplementary material for: A method for zooming of nonlinear models of biochemical systems
Source: BMC Syst Biol. 2011 Sep 7;5:140. doi: 10.1186/1752-0509-5-140 (PMC3201033; doi:10.1186/1752-0509-5-140)
Supplement: Additional file 6 — Script 2. Script for comparison between the original glucose transport model and the reduced model with the alternative (naive) approach. [file 1752-0509-5-140-S6.TXT]

%script to compare the original glucose transport model with the reduced
%version with the alternative (naive) approach
%version
clear all
clc

%%%%%%%%%%%%%%%%%%%%%%%%%%
%load the two models
%%%%%%%%%%%%%%%%%%%%%%%%%%
model = SBmodel('Additional file 4.txt'); %original model
redModel = SBmodel('Additional file 5.txt'); %reduced model

%%%%%%%%%%%%%%%%%%%%%%%%%%%%%%%%%%%%%%
%prepare simulation of the two models
%%%%%%%%%%%%%%%%%%%%%%%%%%%%%%%%%%%%%%
%simulate the correct model short and use the ic in both models
simres = SBsimulate(model,[0 1E-3]); 
%update the initial condition for the original model
model = SBinitialconditions(model,simres.statevalues(end,:));
%update the initial condition for the reduced model
icRed = simres.statevalues(end,6:9);
redModel = SBinitialconditions(redModel,icRed);

%%%%%%%%%%%%%%%%%%%%%%%%%
%simulate the models
%%%%%%%%%%%%%%%%%%%%%%%%%
simres = SBsimulate(model,180); 
simresRed = SBsimulate(redModel,180); 

%%%%%%%%%%%%%%%%%%%%%%%%%%%%%%%%%%%%
%plot the simulation results
%%%%%%%%%%%%%%%%%%%%%%%%%%%%%%%%%%%%
%plot 1 (three largest state variables)
figure(1)
%plot(simres.time,simres.statevalues(:,1),'g',simres.time,simres.statevalues(:,2),'b',simres.time,simres.statevalues(:,5),'r',simresRed.time,simresRed.variablevalues(:,1),'og',simresRed.time,simresRed.variablevalues(:,2),'db',simresRed.time,simresRed.variablevalues(:,3),'sr')
hold on
plot(simres.time,simres.statevalues(:,1),'m');
plot(simres.time,simres.statevalues(:,2),'Color',[1.0000 0.6445 0]); %orange
plot(simres.time,simres.statevalues(:,5),'Color',[0.5000 0.5000 0.5000]); %grey
plot(simresRed.time,simresRed.variablevalues(:,1),'mo');
plot(simresRed.time,simresRed.variablevalues(:,2),'d','Color',[1.0000 0.6445 0]); %orange
plot(simresRed.time,simresRed.variablevalues(:,3),'s','Color',[0.5000 0.5000 0.5000]); %grey
hold off

%axis labels
xlabel('time [sec]')
ylabel('concentration [mmole/l]')
%axis bounds
ylim([0 2])
%legends
h_legend = legend('x^e_{Glc} (original model)','x^i_{Glc} (original model)','x^i_{G6P} (original model)','x^e_{Glc} (reduced model)','x^i_{Glc} (reduced model)','x^i_{G6P} (reduced model)');
set(h_legend,'FontSize',8)

%plot 2 (six smallest state variables)
figure(2)
hold on
p1 = plot(simres.time,simres.statevalues(:,3),'g',simres.time,simres.statevalues(:,4),'b',simres.time,simres.statevalues(:,6),'r',simresRed.time,simresRed.variablevalues(:,4),'og',simresRed.time,simresRed.variablevalues(:,5),'db',simresRed.time,simresRed.statevalues(:,1),'sr');
p2 = plot(simres.time,simres.statevalues(:,7),'y',simres.time,simres.statevalues(:,8),'k',simres.time,simres.statevalues(:,9),'c',simresRed.time,simresRed.statevalues(:,2),'vy',simresRed.time,simresRed.statevalues(:,3),'^k',simresRed.time,simresRed.statevalues(:,4),'+c');
%legends
L1 = {'x^i_{E-G6P} (original model)','x^i_{E-Glc-G6P} (original model)','x^e_{E-Glc} (original model)','x^i_{E-G6P} (reduced model)','x^i_{E-Glc-G6P} (reduced model)','x^e_{E-Glc} (reduced model)'};
L2 = {'x^i_{E-Glc} (original model)','x^e_E (original model)','x^i_E (original model)','x^i_{E-Glc} (reduced model)','x^e_E (reduced model)','x^i_E (reduced model)'};
l = legend(p1,L1);
set(l,'FontSize',8)
l = copyobj(l,gcf);
l2 = legend(p2,L2);
set(l2,'FontSize',8)
%axis labels
xlabel('time [sec]')
ylabel('concentration [mmole/l]')
%axis bounds
ylim([0 0.01])
