# Supplementary material for: A method for zooming of nonlinear models of biochemical systems
Source: BMC Syst Biol. 2011 Sep 7;5:140. doi: 10.1186/1752-0509-5-140 (PMC3201033; doi:10.1186/1752-0509-5-140)
Supplement: Additional file 7 — Model 5. The reduced glucose transport model with our method and the assumption of constant concentrations of the transporter in the inner and outer regions of the cellular membrane. [file 1752-0509-5-140-S7.TXT]

********** MODEL NAME
Example model 2 - the glucose transport model reduced with our approach and the assumption of constant regional concentrations of the transporter.

********** MODEL NOTES
The original model was simulated for 0.001s and the state values at that time were is used as initial conditions in the reduced model.

********** MODEL STATES
d/dt(Glce) = (L*alpha*xGlue*(alpha*xGlue + beta)*((L*xGlue*(alpha*xGlui + beta))/(alpha*xGlue + alpha*xGlui + xG6Pi*beta + xGlue*beta + xGlui*beta + 2*beta + xG6Pi2*xGlui*beta + alpha*xG6Pi*xGlue + 2*alpha*xGlue*xGlui + alpha*xG6Pi2*xGlue*xGlui) - (L*xGlui*(alpha*xGlue + beta))/(alpha*xGlue + alpha*xGlui + xG6Pi*beta + xGlue*beta + xGlui*beta + 2*beta + xG6Pi2*xGlui*beta + alpha*xG6Pi*xGlue + 2*alpha*xGlue*xGlui + alpha*xG6Pi2*xGlue*xGlui))*(alpha*xGlue + alpha*xGlui + xG6Pi*beta + xGlue*beta + xGlui*beta + 2*beta + xG6Pi2*xGlui*beta + alpha*xG6Pi*xGlue + 2*alpha*xGlue*xGlui + alpha*xG6Pi2*xGlue*xGlui)*(2*beta^2 - 2*alpha*beta - alpha^2*xGlue - alpha^2*xGlui + L*beta^2 + xG6Pi*beta^2 + 2*xG6Pi2*beta^2 + xGlue*beta^2 + xGlui*beta^2 - 2*alpha^2*xG6Pi*xGlue - alpha^2*xG6Pi*xGlui - 2*alpha^2*xGlue*xGlui - alpha*xG6Pi^2*beta + xG6Pi*xG6Pi2*beta^2 + xG6Pi2*xGlue*beta^2 + 2*xG6Pi2*xGlui*beta^2 - alpha^2*xG6Pi^2*xGlue - L*alpha*beta + xG6Pi2^2*xGlui*beta^2 - L*alpha^2*xGlue - 3*alpha*xG6Pi*beta + L*alpha*xGlue*beta - alpha*xG6Pi*xGlui*beta + alpha*xG6Pi2*xGlue*beta + 2*alpha*xGlue*xGlui*beta - 2*alpha^2*xG6Pi*xGlue*xGlui - alpha^2*xG6Pi2*xGlue*xGlui - alpha^2*xG6Pi*xG6Pi2*xGlue*xGlui + alpha*xG6Pi2^2*xGlue*xGlui*beta + alpha*xG6Pi*xG6Pi2*xGlue*beta - alpha*xG6Pi*xG6Pi2*xGlui*beta + 3*alpha*xG6Pi2*xGlue*xGlui*beta))/(16*beta^4 + 12*L^2*beta^4 + 2*L^3*beta^4 + 24*xG6Pi^2*beta^4 + 8*xG6Pi^3*beta^4 + xG6Pi^4*beta^4 + 24*xGlue^2*beta^4 + 8*xGlue^3*beta^4 + xGlue^4*beta^4 + 24*xGlui^2*beta^4 + 8*xGlui^3*beta^4 + xGlui^4*beta^4 + 24*L*beta^4 + 32*xG6Pi*beta^4 + 32*xGlue*beta^4 + 32*xGlui*beta^4 + alpha^4*xGlue^4 + alpha^4*xGlui^4 + 24*alpha^2*xGlue^2*beta^2 + 24*alpha^2*xGlue^3*beta^2 + 6*alpha^2*xGlue^4*beta^2 + 24*alpha^2*xGlui^2*beta^2 + 24*alpha^2*xGlui^3*beta^2 + 6*alpha^2*xGlui^4*beta^2 + 6*xG6Pi^2*xGlue^2*beta^4 + 6*xG6Pi^2*xGlui^2*beta^4 + 24*xG6Pi2^2*xGlui^2*beta^4 + 24*xG6Pi2^2*xGlui^3*beta^4 + 6*xG6Pi2^2*xGlui^4*beta^4 + 8*xG6Pi2^3*xGlui^3*beta^4 + 4*xG6Pi2^3*xGlui^4*beta^4 + xG6Pi2^4*xGlui^4*beta^4 + 6*xGlue^2*xGlui^2*beta^4 + 32*L*xG6Pi*beta^4 + 8*L*xG6Pi2*beta^4 + 32*L*xGlue*beta^4 + 32*L*xGlui*beta^4 + 2*L*alpha^4*xGlue^4 + L*alpha^4*xGlui^4 + 32*alpha*xGlue*beta^3 + 32*alpha*xGlui*beta^3 + 48*xG6Pi*xGlue*beta^4 + 48*xG6Pi*xGlui*beta^4 + 32*xG6Pi2*xGlui*beta^4 + 48*xGlue*xGlui*beta^4 + 4*alpha^4*xG6Pi*xGlue^4 + 4*alpha^4*xGlue*xGlui^3 + 4*alpha^4*xGlue^3*xGlui + 8*alpha^4*xGlue*xGlui^4 + 8*alpha^4*xGlue^4*xGlui + 14*L*xG6Pi^2*beta^4 + 8*L^2*xG6Pi*beta^4 + 2*L*xG6Pi^3*beta^4 + 8*L^2*xG6Pi2*beta^4 + 2*L^3*xG6Pi2*beta^4 + 14*L*xGlue^2*beta^4 + 8*L^2*xGlue*beta^4 + 2*L*xGlue^3*beta^4 + 14*L*xGlui^2*beta^4 + 8*L^2*xGlui*beta^4 + 2*L*xGlui^3*beta^4 + L^2*alpha^4*xGlue^4 + 48*alpha*xGlue^2*beta^3 + 24*alpha*xGlue^3*beta^3 + 8*alpha^3*xGlue^3*beta + 4*alpha*xGlue^4*beta^3 + 4*alpha^3*xGlue^4*beta + 48*alpha*xGlui^2*beta^3 + 24*alpha*xGlui^3*beta^3 + 8*alpha^3*xGlui^3*beta + 4*alpha*xGlui^4*beta^3 + 4*alpha^3*xGlui^4*beta + 24*xG6Pi*xGlue^2*beta^4 + 24*xG6Pi^2*xGlue*beta^4 + 4*xG6Pi*xGlue^3*beta^4 + 4*xG6Pi^3*xGlue*beta^4 + 24*xG6Pi*xGlui^2*beta^4 + 24*xG6Pi^2*xGlui*beta^4 + 4*xG6Pi*xGlui^3*beta^4 + 4*xG6Pi^3*xGlui*beta^4 + 48*xG6Pi2*xGlui^2*beta^4 + 24*xG6Pi2*xGlui^3*beta^4 + 4*xG6Pi2*xGlui^4*beta^4 + 24*xGlue*xGlui^2*beta^4 + 24*xGlue^2*xGlui*beta^4 + 4*xGlue*xGlui^3*beta^4 + 4*xGlue^3*xGlui*beta^4 + 6*alpha^4*xG6Pi^2*xGlue^4 + 4*alpha^4*xG6Pi^3*xGlue^4 + alpha^4*xG6Pi^4*xGlue^4 + 6*alpha^4*xGlue^2*xGlui^2 + 24*alpha^4*xGlue^2*xGlui^3 + 24*alpha^4*xGlue^3*xGlui^2 + 24*alpha^4*xGlue^2*xGlui^4 + 48*alpha^4*xGlue^3*xGlui^3 + 24*alpha^4*xGlue^4*xGlui^2 + 32*alpha^4*xGlue^3*xGlui^4 + 32*alpha^4*xGlue^4*xGlui^3 + 16*alpha^4*xGlue^4*xGlui^4 + L^2*xG6Pi^2*beta^4 + L^2*xGlue^2*beta^4 + L^2*xGlui^2*beta^4 + 6*L*xG6Pi^2*xG6Pi2*beta^4 + 6*L^2*xG6Pi*xG6Pi2*beta^4 + L*xG6Pi^3*xG6Pi2*beta^4 + 6*L*xG6Pi*xGlue^2*beta^4 + 6*L*xG6Pi^2*xGlue*beta^4 + 2*L^2*xG6Pi*xGlue*beta^4 + 6*L*xG6Pi*xGlui^2*beta^4 + 6*L*xG6Pi^2*xGlui*beta^4 + 2*L^2*xG6Pi*xGlui*beta^4 + 6*L*xG6Pi2*xGlue^2*beta^4 + 6*L^2*xG6Pi2*xGlue*beta^4 + L*xG6Pi2*xGlue^3*beta^4 + 26*L*xG6Pi2*xGlui^2*beta^4 + 8*L*xG6Pi2^2*xGlui*beta^4 + 10*L^2*xG6Pi2*xGlui*beta^4 + 5*L*xG6Pi2*xGlui^3*beta^4 + 6*L*xGlue*xGlui^2*beta^4 + 6*L*xGlue^2*xGlui*beta^4 + 2*L^2*xGlue*xGlui*beta^4 + 4*L*alpha^4*xG6Pi^2*xGlue^4 + L^2*alpha^4*xG6Pi*xGlue^4 + L*alpha^4*xG6Pi^3*xGlue^4 + L^2*alpha^4*xG6Pi2*xGlue^4 + 5*L*alpha^4*xGlue^2*xGlui^2 + 10*L*alpha^4*xGlue^2*xGlui^3 + 16*L*alpha^4*xGlue^3*xGlui^2 + L^2*alpha^4*xGlue*xGlui^3 + L^2*alpha^4*xGlue^3*xGlui + 4*L*alpha^4*xGlue^2*xGlui^4 + 12*L*alpha^4*xGlue^3*xGlui^3 + 16*L*alpha^4*xGlue^4*xGlui^2 + 2*L^2*alpha^4*xGlue^4*xGlui + 8*L*alpha^4*xGlue^4*xGlui^3 + 96*alpha*xG6Pi*xGlue^2*beta^3 + 72*alpha*xG6Pi^2*xGlue*beta^3 + 36*alpha*xG6Pi*xGlue^3*beta^3 + 28*alpha*xG6Pi^3*xGlue*beta^3 + 28*alpha^3*xG6Pi*xGlue^3*beta + 4*alpha*xG6Pi*xGlue^4*beta^3 + 4*alpha*xG6Pi^4*xGlue*beta^3 + 12*alpha^3*xG6Pi*xGlue^4*beta + 48*alpha*xG6Pi*xGlui^2*beta^3 + 24*alpha*xG6Pi^2*xGlui*beta^3 + 12*alpha*xG6Pi*xGlui^3*beta^3 + 4*alpha*xG6Pi^3*xGlui*beta^3 + 4*alpha^3*xG6Pi*xGlui^3*beta + 48*alpha*xG6Pi2*xGlui^2*beta^3 + 48*alpha*xG6Pi2*xGlui^3*beta^3 + 12*alpha*xG6Pi2*xGlui^4*beta^3 + 4*alpha^3*xG6Pi2*xGlui^4*beta + 48*alpha^2*xGlue*xGlui*beta^2 + 168*alpha*xGlue*xGlui^2*beta^3 + 168*alpha*xGlue^2*xGlui*beta^3 + 24*alpha^3*xGlue*xGlui^2*beta + 24*alpha^3*xGlue^2*xGlui*beta + 64*alpha*xGlue*xGlui^3*beta^3 + 64*alpha*xGlue^3*xGlui*beta^3 + 64*alpha^3*xGlue*xGlui^3*beta + 64*alpha^3*xGlue^3*xGlui*beta + 8*alpha*xGlue*xGlui^4*beta^3 + 8*alpha*xGlue^4*xGlui*beta^3 + 24*alpha^3*xGlue*xGlui^4*beta + 24*alpha^3*xGlue^4*xGlui*beta + 48*xG6Pi*xG6Pi2*xGlui^2*beta^4 + 24*xG6Pi^2*xG6Pi2*xGlui*beta^4 + 12*xG6Pi*xG6Pi2*xGlui^3*beta^4 + 4*xG6Pi^3*xG6Pi2*xGlui*beta^4 + 12*xG6Pi*xGlue*xGlui^2*beta^4 + 12*xG6Pi*xGlue^2*xGlui*beta^4 + 12*xG6Pi^2*xGlue*xGlui*beta^4 + 48*xG6Pi2*xGlue*xGlui^2*beta^4 + 24*xG6Pi2*xGlue^2*xGlui*beta^4 + 12*xG6Pi2*xGlue*xGlui^3*beta^4 + 4*xG6Pi2*xGlue^3*xGlui*beta^4 + 12*alpha^4*xG6Pi*xGlue^2*xGlui^2 + 24*alpha^4*xG6Pi*xGlue^2*xGlui^3 + 48*alpha^4*xG6Pi*xGlue^3*xGlui^2 + 12*alpha^4*xG6Pi^2*xGlue^3*xGlui + 48*alpha^4*xG6Pi*xGlue^3*xGlui^3 + 48*alpha^4*xG6Pi*xGlue^4*xGlui^2 + 24*alpha^4*xG6Pi^2*xGlue^4*xGlui + 4*alpha^4*xG6Pi^3*xGlue^3*xGlui + 32*alpha^4*xG6Pi*xGlue^4*xGlui^3 + 8*alpha^4*xG6Pi^3*xGlue^4*xGlui + 12*alpha^4*xG6Pi2*xGlue^2*xGlui^3 + 12*alpha^4*xG6Pi2*xGlue^3*xGlui^2 + 24*alpha^4*xG6Pi2*xGlue^2*xGlui^4 + 48*alpha^4*xG6Pi2*xGlue^3*xGlui^3 + 24*alpha^4*xG6Pi2*xGlue^4*xGlui^2 + 48*alpha^4*xG6Pi2*xGlue^3*xGlui^4 + 48*alpha^4*xG6Pi2*xGlue^4*xGlui^3 + 32*alpha^4*xG6Pi2*xGlue^4*xGlui^4 + 38*L*alpha^2*xGlue^2*beta^2 + 30*L*alpha^2*xGlue^3*beta^2 + 14*L^2*alpha*xGlue^2*beta^3 + 6*L*alpha^2*xGlue^4*beta^2 + 2*L^2*alpha*xGlue^3*beta^3 + 6*L^2*alpha^3*xGlue^3*beta + 2*L^2*alpha^3*xGlue^4*beta + 26*L*alpha^2*xGlui^2*beta^2 + 18*L*alpha^2*xGlui^3*beta^2 + 8*L^2*alpha*xGlui^2*beta^3 + 3*L*alpha^2*xGlui^4*beta^2 + L^2*alpha*xGlui^3*beta^3 + L^2*alpha^3*xGlui^3*beta + L^2*xG6Pi^2*xG6Pi2*beta^4 + L^2*xG6Pi2*xGlue^2*beta^4 + 14*L*xG6Pi2^2*xGlui^2*beta^4 + L^2*xG6Pi2*xGlui^2*beta^4 + 4*L^2*xG6Pi2^2*xGlui*beta^4 + 4*L*xG6Pi2^2*xGlui^3*beta^4 + 2*L*xG6Pi2^3*xGlui^2*beta^4 + L*xG6Pi2^3*xGlui^3*beta^4 + L^2*alpha^4*xGlue^2*xGlui^2 + 2*L^2*alpha^4*xGlue^2*xGlui^3 + 72*alpha^2*xG6Pi*xGlue^2*beta^2 + 60*alpha*xG6Pi^2*xGlue^2*beta^3 + 60*alpha^2*xG6Pi*xGlue^3*beta^2 + 12*alpha*xG6Pi^2*xGlue^3*beta^3 + 12*alpha*xG6Pi^3*xGlue^2*beta^3 + 12*alpha^2*xG6Pi*xGlue^4*beta^2 + 36*alpha^3*xG6Pi^2*xGlue^3*beta + 12*alpha^3*xG6Pi^2*xGlue^4*beta + 20*alpha^3*xG6Pi^3*xGlue^3*beta + 24*alpha^2*xG6Pi*xGlui^2*beta^2 + 4*alpha^3*xG6Pi^3*xGlue^4*beta + 4*alpha^3*xG6Pi^4*xGlue^3*beta + 12*alpha*xG6Pi^2*xGlui^2*beta^3 + 12*alpha^2*xG6Pi*xGlui^3*beta^2 + 24*alpha^2*xG6Pi2*xGlui^3*beta^2 + 24*alpha*xG6Pi2^2*xGlui^3*beta^3 + 12*alpha^2*xG6Pi2*xGlui^4*beta^2 + 12*alpha*xG6Pi2^2*xGlui^4*beta^3 + 4*alpha*xG6Pi2^3*xGlui^4*beta^3 + 168*alpha^2*xGlue*xGlui^2*beta^2 + 168*alpha^2*xGlue^2*xGlui*beta^2 + 120*alpha*xGlue^2*xGlui^2*beta^3 + 120*alpha^2*xGlue*xGlui^3*beta^2 + 120*alpha^2*xGlue^3*xGlui*beta^2 + 120*alpha^3*xGlue^2*xGlui^2*beta + 24*alpha*xGlue^2*xGlui^3*beta^3 + 24*alpha*xGlue^3*xGlui^2*beta^3 + 24*alpha^2*xGlue*xGlui^4*beta^2 + 24*alpha^2*xGlue^4*xGlui*beta^2 + 168*alpha^3*xGlue^2*xGlui^3*beta + 168*alpha^3*xGlue^3*xGlui^2*beta + 48*alpha^3*xGlue^2*xGlui^4*beta + 160*alpha^3*xGlue^3*xGlui^3*beta + 48*alpha^3*xGlue^4*xGlui^2*beta + 32*alpha^3*xGlue^3*xGlui^4*beta + 32*alpha^3*xGlue^4*xGlui^3*beta + 48*L*alpha*xGlue*beta^3 + 40*L*alpha*xGlui*beta^3 + 24*xG6Pi*xG6Pi2^2*xGlui^2*beta^4 + 12*xG6Pi^2*xG6Pi2*xGlui^2*beta^4 + 12*xG6Pi*xG6Pi2^2*xGlui^3*beta^4 + 4*xG6Pi*xG6Pi2^3*xGlui^3*beta^4 + 12*xG6Pi2*xGlue^2*xGlui^2*beta^4 + 24*xG6Pi2^2*xGlue*xGlui^2*beta^4 + 12*xG6Pi2^2*xGlue*xGlui^3*beta^4 + 4*xG6Pi2^3*xGlue*xGlui^3*beta^4 + 6*alpha^4*xG6Pi^2*xGlue^2*xGlui^2 + 24*alpha^4*xG6Pi^2*xGlue^3*xGlui^2 + 24*alpha^4*xG6Pi^2*xGlue^4*xGlui^2 + 6*alpha^4*xG6Pi2^2*xGlue^2*xGlui^4 + 12*alpha^4*xG6Pi2^2*xGlue^3*xGlui^3 + 6*alpha^4*xG6Pi2^2*xGlue^4*xGlui^2 + 24*alpha^4*xG6Pi2^2*xGlue^3*xGlui^4 + 24*alpha^4*xG6Pi2^2*xGlue^4*xGlui^3 + 24*alpha^4*xG6Pi2^2*xGlue^4*xGlui^4 + 4*alpha^4*xG6Pi2^3*xGlue^3*xGlui^4 + 4*alpha^4*xG6Pi2^3*xGlue^4*xGlui^3 + 8*alpha^4*xG6Pi2^3*xGlue^4*xGlui^4 + alpha^4*xG6Pi2^4*xGlue^4*xGlui^4 + 12*L*xG6Pi*xG6Pi2*beta^4 + 28*L*xG6Pi*xGlue*beta^4 + 28*L*xG6Pi*xGlui*beta^4 + 12*L*xG6Pi2*xGlue*beta^4 + 36*L*xG6Pi2*xGlui*beta^4 + 28*L*xGlue*xGlui*beta^4 + 17*L^2*alpha^2*xGlue^2*beta^2 + 8*L^2*alpha^2*xGlue^3*beta^2 + 2*L^3*alpha^2*xGlue^2*beta^2 + L^2*alpha^2*xGlue^4*beta^2 + 7*L^2*alpha^2*xGlui^2*beta^2 + 2*L^2*alpha^2*xGlui^3*beta^2 + 5*L*alpha^4*xG6Pi*xGlue^4 + L*alpha^4*xG6Pi2*xGlue^4 + 3*L*alpha^4*xGlue*xGlui^3 + 5*L*alpha^4*xGlue^3*xGlui + 4*L*alpha^4*xGlue*xGlui^4 + 10*L*alpha^4*xGlue^4*xGlui + 80*alpha*xG6Pi*xGlue*beta^3 + 48*alpha*xG6Pi*xGlui*beta^3 + 160*alpha*xGlue*xGlui*beta^3 + 48*xG6Pi*xG6Pi2*xGlui*beta^4 + 48*xG6Pi*xGlue*xGlui*beta^4 + 48*xG6Pi2*xGlue*xGlui*beta^4 + 78*alpha^2*xG6Pi^2*xGlue^2*beta^2 + 48*alpha^2*xG6Pi^2*xGlue^3*beta^2 + 36*alpha^2*xG6Pi^3*xGlue^2*beta^2 + 6*alpha^2*xG6Pi^2*xGlue^4*beta^2 + 12*alpha^2*xG6Pi^3*xGlue^3*beta^2 + 6*alpha^2*xG6Pi^4*xGlue^2*beta^2 + 6*alpha^2*xG6Pi^2*xGlui^2*beta^2 + 6*alpha^2*xG6Pi2^2*xGlui^4*beta^2 + 324*alpha^2*xGlue^2*xGlui^2*beta^2 + 168*alpha^2*xGlue^2*xGlui^3*beta^2 + 168*alpha^2*xGlue^3*xGlui^2*beta^2 + 24*alpha^2*xGlue^2*xGlui^4*beta^2 + 48*alpha^2*xGlue^3*xGlui^3*beta^2 + 24*alpha^2*xGlue^4*xGlui^2*beta^2 + 4*alpha^4*xG6Pi*xGlue*xGlui^3 + 12*alpha^4*xG6Pi*xGlue^3*xGlui + 24*alpha^4*xG6Pi*xGlue^4*xGlui + 4*alpha^4*xG6Pi2*xGlue*xGlui^4 + 4*alpha^4*xG6Pi2*xGlue^4*xGlui + 52*L*alpha*xGlue^2*beta^3 + 24*L^2*alpha*xGlue*beta^3 + 18*L*alpha*xGlue^3*beta^3 + 14*L*alpha^3*xGlue^3*beta + 4*L^3*alpha*xGlue*beta^3 + 2*L*alpha*xGlue^4*beta^3 + 6*L*alpha^3*xGlue^4*beta + 40*L*alpha*xGlui^2*beta^3 + 16*L^2*alpha*xGlui*beta^3 + 12*L*alpha*xGlui^3*beta^3 + 8*L*alpha^3*xGlui^3*beta + 2*L^3*alpha*xGlui*beta^3 + L*alpha*xGlui^4*beta^3 + 3*L*alpha^3*xGlui^4*beta + 6*xG6Pi^2*xG6Pi2^2*xGlui^2*beta^4 + 6*xG6Pi2^2*xGlue^2*xGlui^2*beta^4 + 76*L*alpha*xG6Pi*xGlue*beta^3 + 40*L*alpha*xG6Pi*xGlui*beta^3 + 20*L*alpha*xG6Pi2*xGlue*beta^3 + 8*L*alpha*xG6Pi2*xGlui*beta^3 + 140*L*alpha*xGlue*xGlui*beta^3 + 12*xG6Pi*xG6Pi2^2*xGlue*xGlui^2*beta^4 + 12*alpha^4*xG6Pi^2*xG6Pi2*xGlue^3*xGlui^2 + 12*alpha^4*xG6Pi*xG6Pi2^2*xGlue^3*xGlui^3 + 12*alpha^4*xG6Pi*xG6Pi2^2*xGlue^4*xGlui^2 + 24*alpha^4*xG6Pi^2*xG6Pi2*xGlue^4*xGlui^2 + 24*alpha^4*xG6Pi*xG6Pi2^2*xGlue^4*xGlui^3 + 4*alpha^4*xG6Pi*xG6Pi2^3*xGlue^4*xGlui^3 + 12*L*xG6Pi*xG6Pi2*xGlue*beta^4 + 32*L*xG6Pi*xG6Pi2*xGlui*beta^4 + 12*L*xG6Pi*xGlue*xGlui*beta^4 + 32*L*xG6Pi2*xGlue*xGlui*beta^4 + 40*L*alpha^2*xG6Pi^2*xGlue^2*beta^2 + 14*L^2*alpha^2*xG6Pi*xGlue^2*beta^2 + 12*L*alpha^2*xG6Pi^2*xGlue^3*beta^2 + 7*L*alpha^2*xG6Pi^3*xGlue^2*beta^2 + 3*L^2*alpha^2*xG6Pi*xGlue^3*beta^2 + 3*L*alpha^2*xG6Pi^2*xGlui^2*beta^2 + 2*L^2*alpha^2*xG6Pi*xGlui^2*beta^2 + 15*L^2*alpha^2*xG6Pi2*xGlue^2*beta^2 + 8*L^2*alpha^2*xG6Pi2*xGlue^3*beta^2 + 2*L^3*alpha^2*xG6Pi2*xGlue^2*beta^2 + L^2*alpha^2*xG6Pi2*xGlue^4*beta^2 + 2*L^2*alpha^2*xG6Pi2*xGlui^2*beta^2 + 2*L^2*alpha*xG6Pi2^2*xGlui^2*beta^3 + L^2*alpha^2*xG6Pi2*xGlui^3*beta^2 + 3*L*alpha^2*xG6Pi2^2*xGlui^4*beta^2 + 135*L*alpha^2*xGlue^2*xGlui^2*beta^2 + 20*L^2*alpha^2*xGlue*xGlui^2*beta^2 + 30*L^2*alpha^2*xGlue^2*xGlui*beta^2 + 26*L*alpha^2*xGlue^2*xGlui^3*beta^2 + 32*L*alpha^2*xGlue^3*xGlui^2*beta^2 + 3*L^2*alpha^2*xGlue*xGlui^3*beta^2 + 5*L^2*alpha^2*xGlue^3*xGlui*beta^2 + 12*L^2*alpha^3*xGlue^2*xGlui^2*beta + 2*L^2*alpha^3*xGlue^2*xGlui^3*beta + 3*L*alpha^4*xG6Pi*xG6Pi2*xGlue^4 + 2*L*alpha^4*xG6Pi*xGlue*xGlui^3 + 8*L*alpha^4*xG6Pi*xGlue^3*xGlui + 16*L*alpha^4*xG6Pi*xGlue^4*xGlui + 2*L*alpha^4*xG6Pi2*xGlue^3*xGlui + 2*L*alpha^4*xG6Pi2*xGlue*xGlui^4 + 8*L*alpha^4*xG6Pi2*xGlue^4*xGlui + 240*alpha*xG6Pi*xGlue*xGlui*beta^3 + 80*alpha*xG6Pi2*xGlue*xGlui*beta^3 + 48*xG6Pi*xG6Pi2*xGlue*xGlui*beta^4 + 324*alpha^2*xG6Pi*xGlue^2*xGlui^2*beta^2 + 48*alpha^2*xG6Pi^2*xGlue*xGlui^2*beta^2 + 192*alpha^2*xG6Pi^2*xGlue^2*xGlui*beta^2 + 72*alpha^2*xG6Pi*xGlue^2*xGlui^3*beta^2 + 96*alpha^2*xG6Pi*xGlue^3*xGlui^2*beta^2 + 60*alpha^2*xG6Pi^2*xGlue^3*xGlui*beta^2 + 36*alpha^2*xG6Pi^3*xGlue^2*xGlui*beta^2 + 60*alpha^3*xG6Pi^2*xGlue^2*xGlui^2*beta + 72*alpha^3*xG6Pi^2*xGlue^3*xGlui^2*beta + 324*alpha^2*xG6Pi2*xGlue^2*xGlui^2*beta^2 + 60*alpha*xG6Pi2^2*xGlue^2*xGlui^2*beta^3 + 324*alpha^2*xG6Pi2*xGlue^2*xGlui^3*beta^2 + 180*alpha^2*xG6Pi2*xGlue^3*xGlui^2*beta^2 + 60*alpha^2*xG6Pi2^2*xGlue*xGlui^3*beta^2 + 48*alpha*xG6Pi2^2*xGlue^2*xGlui^3*beta^3 + 12*alpha*xG6Pi2^2*xGlue^3*xGlui^2*beta^3 + 72*alpha^2*xG6Pi2*xGlue^2*xGlui^4*beta^2 + 96*alpha^2*xG6Pi2*xGlue^3*xGlui^3*beta^2 + 24*alpha^2*xG6Pi2*xGlue^4*xGlui^2*beta^2 + 48*alpha^2*xG6Pi2^2*xGlue*xGlui^4*beta^2 + 48*alpha^3*xG6Pi2^2*xGlue^2*xGlui^3*beta + 36*alpha^3*xG6Pi2^2*xGlue^3*xGlui^2*beta + 12*alpha*xG6Pi2^3*xGlue^2*xGlui^3*beta^3 + 12*alpha^2*xG6Pi2^3*xGlue*xGlui^4*beta^2 + 60*alpha^3*xG6Pi2^2*xGlue^2*xGlui^4*beta + 120*alpha^3*xG6Pi2^2*xGlue^3*xGlui^3*beta + 12*alpha^3*xG6Pi2^2*xGlue^4*xGlui^2*beta + 72*alpha^3*xG6Pi2^2*xGlue^3*xGlui^4*beta + 24*alpha^3*xG6Pi2^2*xGlue^4*xGlui^3*beta + 12*alpha^3*xG6Pi2^3*xGlue^2*xGlui^4*beta + 20*alpha^3*xG6Pi2^3*xGlue^3*xGlui^3*beta + 28*alpha^3*xG6Pi2^3*xGlue^3*xGlui^4*beta + 4*alpha^3*xG6Pi2^3*xGlue^4*xGlui^3*beta + 4*alpha^3*xG6Pi2^4*xGlue^3*xGlui^4*beta + 12*alpha^4*xG6Pi*xG6Pi2*xGlue^4*xGlui + 56*L*alpha*xG6Pi*xGlue^2*beta^3 + 38*L*alpha*xG6Pi^2*xGlue*beta^3 + 18*L^2*alpha*xG6Pi*xGlue*beta^3 + 10*L*alpha*xG6Pi*xGlue^3*beta^3 + 6*L*alpha*xG6Pi^3*xGlue*beta^3 + 30*L*alpha^3*xG6Pi*xGlue^3*beta + 10*L*alpha^3*xG6Pi*xGlue^4*beta + 24*L*alpha*xG6Pi*xGlui^2*beta^3 + 12*L*alpha*xG6Pi^2*xGlui*beta^3 + 8*L^2*alpha*xG6Pi*xGlui*beta^3 + 3*L*alpha*xG6Pi*xGlui^3*beta^3 + L*alpha*xG6Pi^3*xGlui*beta^3 + 3*L*alpha^3*xG6Pi*xGlui^3*beta + 24*L*alpha*xG6Pi2*xGlue^2*beta^3 + 18*L^2*alpha*xG6Pi2*xGlue*beta^3 + 9*L*alpha*xG6Pi2*xGlue^3*beta^3 + 7*L*alpha^3*xG6Pi2*xGlue^3*beta + 4*L^3*alpha*xG6Pi2*xGlue*beta^3 + L*alpha*xG6Pi2*xGlue^4*beta^3 + 3*L*alpha^3*xG6Pi2*xGlue^4*beta + 40*L*alpha*xG6Pi2*xGlui^2*beta^3 + 8*L^2*alpha*xG6Pi2*xGlui*beta^3 + 22*L*alpha*xG6Pi2*xGlui^3*beta^3 + 2*L^3*alpha*xG6Pi2*xGlui*beta^3 + 3*L*alpha*xG6Pi2*xGlui^4*beta^3 + 3*L*alpha^3*xG6Pi2*xGlui^4*beta + 56*L*alpha^2*xGlue*xGlui*beta^2 + 82*L*alpha*xGlue*xGlui^2*beta^3 + 88*L*alpha*xGlue^2*xGlui*beta^3 + 22*L*alpha^3*xGlue*xGlui^2*beta + 28*L*alpha^3*xGlue^2*xGlui*beta + 30*L^2*alpha*xGlue*xGlui*beta^3 + 13*L*alpha*xGlue*xGlui^3*beta^3 + 15*L*alpha*xGlue^3*xGlui*beta^3 + 35*L*alpha^3*xGlue*xGlui^3*beta + 65*L*alpha^3*xGlue^3*xGlui*beta + 8*L*alpha^3*xGlue*xGlui^4*beta + 20*L*alpha^3*xGlue^4*xGlui*beta + 6*alpha^4*xG6Pi^2*xG6Pi2^2*xGlue^4*xGlui^2 + 3*L*xG6Pi*xG6Pi2*xGlue^2*beta^4 + 3*L*xG6Pi^2*xG6Pi2*xGlue*beta^4 + 2*L^2*xG6Pi*xG6Pi2*xGlue*beta^4 + 11*L*xG6Pi*xG6Pi2*xGlui^2*beta^4 + 8*L*xG6Pi*xG6Pi2^2*xGlui*beta^4 + 7*L*xG6Pi^2*xG6Pi2*xGlui*beta^4 + 2*L^2*xG6Pi*xG6Pi2*xGlui*beta^4 + 11*L*xG6Pi2*xGlue*xGlui^2*beta^4 + 7*L*xG6Pi2*xGlue^2*xGlui*beta^4 + 8*L*xG6Pi2^2*xGlue*xGlui*beta^4 + 2*L^2*xG6Pi2*xGlue*xGlui*beta^4 + L^2*alpha^2*xG6Pi^2*xGlue^2*beta^2 + 3*L^2*alpha^2*xGlue^2*xGlui^2*beta^2 + 3*L*alpha^4*xG6Pi^2*xG6Pi2*xGlue^4 + L^2*alpha^4*xG6Pi*xG6Pi2*xGlue^4 + L*alpha^4*xG6Pi^3*xG6Pi2*xGlue^4 + 5*L*alpha^4*xG6Pi*xGlue^2*xGlui^2 + 4*L*alpha^4*xG6Pi*xGlue^2*xGlui^3 + 12*L*alpha^4*xG6Pi*xGlue^3*xGlui^2 + 3*L*alpha^4*xG6Pi^2*xGlue^3*xGlui + 12*L*alpha^4*xG6Pi*xGlue^4*xGlui^2 + 6*L*alpha^4*xG6Pi^2*xGlue^4*xGlui + L*alpha^4*xG6Pi2*xGlue^2*xGlui^2 + 4*L*alpha^4*xG6Pi2*xGlue^2*xGlui^3 + 10*L*alpha^4*xG6Pi2*xGlue^3*xGlui^2 + L^2*alpha^4*xG6Pi2*xGlue^3*xGlui + 4*L*alpha^4*xG6Pi2*xGlue^2*xGlui^4 + 8*L*alpha^4*xG6Pi2*xGlue^3*xGlui^3 + 16*L*alpha^4*xG6Pi2*xGlue^4*xGlui^2 + 2*L*alpha^4*xG6Pi2^2*xGlue^4*xGlui + 3*L^2*alpha^4*xG6Pi2*xGlue^4*xGlui + 8*L*alpha^4*xG6Pi2*xGlue^4*xGlui^3 + 48*alpha*xG6Pi*xG6Pi2*xGlui^2*beta^3 + 24*alpha*xG6Pi*xG6Pi2*xGlui^3*beta^3 + 96*alpha^2*xG6Pi*xGlue*xGlui*beta^2 + 156*alpha*xG6Pi*xGlue*xGlui^2*beta^3 + 180*alpha*xG6Pi*xGlue^2*xGlui*beta^3 + 120*alpha*xG6Pi^2*xGlue*xGlui*beta^3 + 36*alpha^3*xG6Pi*xGlue*xGlui^2*beta + 60*alpha^3*xG6Pi*xGlue^2*xGlui*beta + 28*alpha*xG6Pi*xGlue*xGlui^3*beta^3 + 36*alpha*xG6Pi*xGlue^3*xGlui*beta^3 + 20*alpha*xG6Pi^3*xGlue*xGlui*beta^3 + 36*alpha^3*xG6Pi*xGlue*xGlui^3*beta + 156*alpha^3*xG6Pi*xGlue^3*xGlui*beta + 48*alpha^3*xG6Pi*xGlue^4*xGlui*beta + 240*alpha*xG6Pi2*xGlue*xGlui^2*beta^3 + 96*alpha*xG6Pi2*xGlue^2*xGlui*beta^3 + 156*alpha*xG6Pi2*xGlue*xGlui^3*beta^3 + 36*alpha*xG6Pi2*xGlue^3*xGlui*beta^3 + 36*alpha^3*xG6Pi2*xGlue*xGlui^3*beta + 28*alpha^3*xG6Pi2*xGlue^3*xGlui*beta + 28*alpha*xG6Pi2*xGlue*xGlui^4*beta^3 + 4*alpha*xG6Pi2*xGlue^4*xGlui*beta^3 + 36*alpha^3*xG6Pi2*xGlue*xGlui^4*beta + 12*alpha^3*xG6Pi2*xGlue^4*xGlui*beta + 24*xG6Pi*xG6Pi2*xGlue*xGlui^2*beta^4 + 12*xG6Pi*xG6Pi2*xGlue^2*xGlui*beta^4 + 12*xG6Pi^2*xG6Pi2*xGlue*xGlui*beta^4 + 78*alpha^2*xG6Pi^2*xGlue^2*xGlui^2*beta^2 + 78*alpha^2*xG6Pi2^2*xGlue^2*xGlui^2*beta^2 + 192*alpha^2*xG6Pi2^2*xGlue^2*xGlui^3*beta^2 + 48*alpha^2*xG6Pi2^2*xGlue^3*xGlui^2*beta^2 + 78*alpha^2*xG6Pi2^2*xGlue^2*xGlui^4*beta^2 + 60*alpha^2*xG6Pi2^2*xGlue^3*xGlui^3*beta^2 + 6*alpha^2*xG6Pi2^2*xGlue^4*xGlui^2*beta^2 + 36*alpha^2*xG6Pi2^3*xGlue^2*xGlui^3*beta^2 + 36*alpha^2*xG6Pi2^3*xGlue^2*xGlui^4*beta^2 + 12*alpha^2*xG6Pi2^3*xGlue^3*xGlui^3*beta^2 + 6*alpha^2*xG6Pi2^4*xGlue^2*xGlui^4*beta^2 + 12*alpha^4*xG6Pi*xG6Pi2*xGlue^2*xGlui^3 + 24*alpha^4*xG6Pi*xG6Pi2*xGlue^3*xGlui^2 + 48*alpha^4*xG6Pi*xG6Pi2*xGlue^3*xGlui^3 + 48*alpha^4*xG6Pi*xG6Pi2*xGlue^4*xGlui^2 + 12*alpha^4*xG6Pi^2*xG6Pi2*xGlue^4*xGlui + 48*alpha^4*xG6Pi*xG6Pi2*xGlue^4*xGlui^3 + 4*alpha^4*xG6Pi^3*xG6Pi2*xGlue^4*xGlui + 70*L*alpha^2*xG6Pi*xGlue^2*beta^2 + 14*L*alpha*xG6Pi^2*xGlue^2*beta^3 + 40*L*alpha^2*xG6Pi*xGlue^3*beta^2 + 4*L^2*alpha*xG6Pi*xGlue^2*beta^3 + 2*L^2*alpha*xG6Pi^2*xGlue*beta^3 + 5*L*alpha^2*xG6Pi*xGlue^4*beta^2 + 20*L*alpha^3*xG6Pi^2*xGlue^3*beta + 5*L^2*alpha^3*xG6Pi*xGlue^3*beta + 4*L*alpha^3*xG6Pi^2*xGlue^4*beta + 4*L*alpha^3*xG6Pi^3*xGlue^3*beta + L^2*alpha^3*xG6Pi*xGlue^4*beta + 18*L*alpha^2*xG6Pi*xGlui^2*beta^2 + 3*L*alpha*xG6Pi^2*xGlui^2*beta^3 + 6*L*alpha^2*xG6Pi*xGlui^3*beta^2 + 2*L^2*alpha*xG6Pi*xGlui^2*beta^3 + L^2*alpha*xG6Pi^2*xGlui*beta^3 + 18*L*alpha^2*xG6Pi2*xGlue^2*beta^2 + 15*L*alpha^2*xG6Pi2*xGlue^3*beta^2 + 12*L^2*alpha*xG6Pi2*xGlue^2*beta^3 + 3*L*alpha^2*xG6Pi2*xGlue^4*beta^2 + 2*L^2*alpha*xG6Pi2*xGlue^3*beta^3 + 6*L^2*alpha^3*xG6Pi2*xGlue^3*beta + 2*L^2*alpha^3*xG6Pi2*xGlue^4*beta + 2*L*alpha^2*xG6Pi2*xGlui^2*beta^2 + 4*L*alpha*xG6Pi2^2*xGlui^2*beta^3 + 17*L*alpha^2*xG6Pi2*xGlui^3*beta^2 + 7*L^2*alpha*xG6Pi2*xGlui^2*beta^3 + 10*L*alpha*xG6Pi2^2*xGlui^3*beta^3 + 6*L*alpha^2*xG6Pi2*xGlui^4*beta^2 + L^2*alpha*xG6Pi2*xGlui^3*beta^3 + 3*L*alpha*xG6Pi2^2*xGlui^4*beta^3 + L*alpha*xG6Pi2^3*xGlui^4*beta^3 + 114*L*alpha^2*xGlue*xGlui^2*beta^2 + 150*L*alpha^2*xGlue^2*xGlui*beta^2 + 24*L^2*alpha^2*xGlue*xGlui*beta^2 + 25*L*alpha*xGlue^2*xGlui^2*beta^3 + 45*L*alpha^2*xGlue*xGlui^3*beta^2 + 75*L*alpha^2*xGlue^3*xGlui*beta^2 + 75*L*alpha^3*xGlue^2*xGlui^2*beta + 4*L^2*alpha*xGlue*xGlui^2*beta^3 + 5*L^2*alpha*xGlue^2*xGlui*beta^3 + 8*L^2*alpha^3*xGlue*xGlui^2*beta + 9*L^2*alpha^3*xGlue^2*xGlui*beta + 4*L^3*alpha^2*xGlue*xGlui*beta^2 + 4*L*alpha^2*xGlue*xGlui^4*beta^2 + 10*L*alpha^2*xGlue^4*xGlui*beta^2 + 44*L*alpha^3*xGlue^2*xGlui^3*beta + 80*L*alpha^3*xGlue^3*xGlui^2*beta + 4*L^2*alpha^3*xGlue*xGlui^3*beta + 10*L^2*alpha^3*xGlue^3*xGlui*beta + 2*L^3*alpha^3*xGlue^2*xGlui*beta + 4*L*alpha^3*xGlue^2*xGlui^4*beta + 20*L*alpha^3*xGlue^3*xGlui^3*beta + 16*L*alpha^3*xGlue^4*xGlui^2*beta + 2*L^2*alpha^3*xGlue^4*xGlui*beta + 6*L*xG6Pi*xG6Pi2^2*xGlui^2*beta^4 + 2*L*xG6Pi^2*xG6Pi2^2*xGlui*beta^4 + L^2*xG6Pi*xG6Pi2^2*xGlui*beta^4 + L*xG6Pi*xG6Pi2^3*xGlui^2*beta^4 + 6*L*xG6Pi2^2*xGlue*xGlui^2*beta^4 + 2*L*xG6Pi2^2*xGlue^2*xGlui*beta^4 + L^2*xG6Pi2^2*xGlue*xGlui*beta^4 + L*xG6Pi2^3*xGlue*xGlui^2*beta^4 + L*alpha^4*xG6Pi^2*xGlue^2*xGlui^2 + L^2*alpha^4*xG6Pi*xGlue^2*xGlui^2 + 2*L*alpha^4*xG6Pi2^2*xGlue^3*xGlui^2 + L^2*alpha^4*xG6Pi2*xGlue^2*xGlui^3 + L*alpha^4*xG6Pi2^2*xGlue^2*xGlui^4 + L*alpha^4*xG6Pi2^2*xGlue^3*xGlui^3 + 6*L*alpha^4*xG6Pi2^2*xGlue^4*xGlui^2 + L^2*alpha^4*xG6Pi2^2*xGlue^4*xGlui + 2*L*alpha^4*xG6Pi2^2*xGlue^4*xGlui^3 + L*alpha^4*xG6Pi2^3*xGlue^4*xGlui^2 + 12*alpha*xG6Pi^2*xG6Pi2*xGlui^2*beta^3 + 12*alpha^2*xG6Pi*xG6Pi2*xGlui^3*beta^2 + 12*alpha*xG6Pi*xG6Pi2^2*xGlui^3*beta^3 + 180*alpha^2*xG6Pi*xGlue*xGlui^2*beta^2 + 324*alpha^2*xG6Pi*xGlue^2*xGlui*beta^2 + 60*alpha^2*xG6Pi^2*xGlue*xGlui*beta^2 + 60*alpha*xG6Pi*xGlue^2*xGlui^2*beta^3 + 36*alpha*xG6Pi^2*xGlue*xGlui^2*beta^3 + 48*alpha*xG6Pi^2*xGlue^2*xGlui*beta^3 + 60*alpha^2*xG6Pi*xGlue*xGlui^3*beta^2 + 180*alpha^2*xG6Pi*xGlue^3*xGlui*beta^2 + 12*alpha^2*xG6Pi^3*xGlue*xGlui*beta^2 + 180*alpha^3*xG6Pi*xGlue^2*xGlui^2*beta + 12*alpha^3*xG6Pi^2*xGlue*xGlui^2*beta + 48*alpha^3*xG6Pi^2*xGlue^2*xGlui*beta + 24*alpha^2*xG6Pi*xGlue^4*xGlui*beta^2 + 96*alpha^3*xG6Pi*xGlue^2*xGlui^3*beta + 240*alpha^3*xG6Pi*xGlue^3*xGlui^2*beta + 120*alpha^3*xG6Pi^2*xGlue^3*xGlui*beta + 12*alpha^3*xG6Pi^3*xGlue^2*xGlui*beta + 80*alpha^3*xG6Pi*xGlue^3*xGlui^3*beta + 48*alpha^3*xG6Pi*xGlue^4*xGlui^2*beta + 24*alpha^3*xG6Pi^2*xGlue^4*xGlui*beta + 28*alpha^3*xG6Pi^3*xGlue^3*xGlui*beta + 96*alpha^2*xG6Pi2*xGlue*xGlui^2*beta^2 + 72*alpha^2*xG6Pi2*xGlue^2*xGlui*beta^2 + 180*alpha*xG6Pi2*xGlue^2*xGlui^2*beta^3 + 72*alpha*xG6Pi2^2*xGlue*xGlui^2*beta^3 + 180*alpha^2*xG6Pi2*xGlue*xGlui^3*beta^2 + 60*alpha^2*xG6Pi2*xGlue^3*xGlui*beta^2 + 60*alpha^3*xG6Pi2*xGlue^2*xGlui^2*beta + 60*alpha*xG6Pi2*xGlue^2*xGlui^3*beta^3 + 36*alpha*xG6Pi2*xGlue^3*xGlui^2*beta^3 + 120*alpha*xG6Pi2^2*xGlue*xGlui^3*beta^3 + 60*alpha^2*xG6Pi2*xGlue*xGlui^4*beta^2 + 12*alpha^2*xG6Pi2*xGlue^4*xGlui*beta^2 + 180*alpha^3*xG6Pi2*xGlue^2*xGlui^3*beta + 156*alpha^3*xG6Pi2*xGlue^3*xGlui^2*beta + 36*alpha*xG6Pi2^2*xGlue*xGlui^4*beta^3 + 28*alpha*xG6Pi2^3*xGlue*xGlui^3*beta^3 + 96*alpha^3*xG6Pi2*xGlue^2*xGlui^4*beta + 240*alpha^3*xG6Pi2*xGlue^3*xGlui^3*beta + 48*alpha^3*xG6Pi2*xGlue^4*xGlui^2*beta + 12*alpha^3*xG6Pi2^2*xGlue*xGlui^4*beta + 20*alpha*xG6Pi2^3*xGlue*xGlui^4*beta^3 + 80*alpha^3*xG6Pi2*xGlue^3*xGlui^4*beta + 48*alpha^3*xG6Pi2*xGlue^4*xGlui^3*beta + 4*alpha*xG6Pi2^4*xGlue*xGlui^4*beta^3 + 4*L*xG6Pi*xG6Pi2^2*xGlue*xGlui*beta^4 + L^2*alpha^2*xG6Pi^2*xG6Pi2*xGlue^2*beta^2 + 54*L*alpha^2*xG6Pi2^2*xGlue^2*xGlui^2*beta^2 + L^2*alpha^2*xG6Pi2*xGlue^2*xGlui^2*beta^2 + 4*L^2*alpha^2*xG6Pi2^2*xGlue*xGlui^2*beta^2 + 11*L^2*alpha^2*xG6Pi2^2*xGlue^2*xGlui*beta^2 + 16*L*alpha^2*xG6Pi2^2*xGlue^2*xGlui^3*beta^2 + 16*L*alpha^2*xG6Pi2^2*xGlue^3*xGlui^2*beta^2 + 9*L*alpha^2*xG6Pi2^3*xGlue^2*xGlui^2*beta^2 + 3*L^2*alpha^2*xG6Pi2^2*xGlue^3*xGlui*beta^2 + 2*L^2*alpha^3*xG6Pi2^2*xGlue^2*xGlui^2*beta + L*alpha^2*xG6Pi2^3*xGlue^2*xGlui^3*beta^2 + 3*L*alpha^2*xG6Pi2^3*xGlue^3*xGlui^2*beta^2 + L*alpha^4*xG6Pi*xG6Pi2*xGlue^2*xGlui^2 + 2*L*alpha^4*xG6Pi*xG6Pi2*xGlue^2*xGlui^3 + 8*L*alpha^4*xG6Pi*xG6Pi2*xGlue^3*xGlui^2 + 2*L*alpha^4*xG6Pi^2*xG6Pi2*xGlue^3*xGlui + 12*L*alpha^4*xG6Pi*xG6Pi2*xGlue^4*xGlui^2 + 4*L*alpha^4*xG6Pi*xG6Pi2^2*xGlue^4*xGlui + 6*L*alpha^4*xG6Pi^2*xG6Pi2*xGlue^4*xGlui + 240*alpha*xG6Pi*xG6Pi2*xGlue*xGlui^2*beta^3 + 120*alpha*xG6Pi*xG6Pi2*xGlue^2*xGlui*beta^3 + 84*alpha*xG6Pi^2*xG6Pi2*xGlue*xGlui*beta^3 + 72*alpha*xG6Pi*xG6Pi2*xGlue*xGlui^3*beta^3 + 24*alpha*xG6Pi*xG6Pi2*xGlue^3*xGlui*beta^3 + 16*alpha*xG6Pi^3*xG6Pi2*xGlue*xGlui*beta^3 + 24*alpha^3*xG6Pi*xG6Pi2*xGlue*xGlui^3*beta + 72*alpha^3*xG6Pi*xG6Pi2*xGlue^3*xGlui*beta + 24*alpha^3*xG6Pi*xG6Pi2*xGlue^4*xGlui*beta + 108*alpha^2*xG6Pi*xG6Pi2^2*xGlue^2*xGlui^2*beta^2 + 108*alpha^2*xG6Pi^2*xG6Pi2*xGlue^2*xGlui^2*beta^2 + 108*alpha^2*xG6Pi*xG6Pi2^2*xGlue^2*xGlui^3*beta^2 + 36*alpha^2*xG6Pi*xG6Pi2^2*xGlue^3*xGlui^2*beta^2 + 24*alpha^2*xG6Pi*xG6Pi2^3*xGlue^2*xGlui^3*beta^2 + 24*alpha^3*xG6Pi^2*xG6Pi2^2*xGlue^3*xGlui^2*beta + 39*L*alpha^2*xG6Pi*xG6Pi2*xGlue^2*beta^2 + 9*L*alpha*xG6Pi^2*xG6Pi2*xGlue^2*beta^3 + 24*L*alpha^2*xG6Pi*xG6Pi2*xGlue^3*beta^2 + 4*L^2*alpha*xG6Pi*xG6Pi2*xGlue^2*beta^3 + 2*L^2*alpha*xG6Pi^2*xG6Pi2*xGlue*beta^3 + 3*L*alpha^2*xG6Pi*xG6Pi2*xGlue^4*beta^2 + 15*L*alpha^3*xG6Pi^2*xG6Pi2*xGlue^3*beta + 5*L^2*alpha^3*xG6Pi*xG6Pi2*xGlue^3*beta + 3*L*alpha^3*xG6Pi^2*xG6Pi2*xGlue^4*beta + 4*L*alpha^3*xG6Pi^3*xG6Pi2*xGlue^3*beta + L^2*alpha^3*xG6Pi*xG6Pi2*xGlue^4*beta + L*alpha^2*xG6Pi*xG6Pi2*xGlui^2*beta^2 + 2*L*alpha*xG6Pi*xG6Pi2^2*xGlui^2*beta^3 + 3*L*alpha*xG6Pi^2*xG6Pi2*xGlui^2*beta^3 + 6*L*alpha^2*xG6Pi*xG6Pi2*xGlui^3*beta^2 + 2*L^2*alpha*xG6Pi*xG6Pi2*xGlui^2*beta^3 + L^2*alpha*xG6Pi^2*xG6Pi2*xGlui*beta^3 + 3*L*alpha*xG6Pi*xG6Pi2^2*xGlui^3*beta^3 + 68*L*alpha^2*xG6Pi*xGlue*xGlui^2*beta^2 + 150*L*alpha^2*xG6Pi*xGlue^2*xGlui*beta^2 + 23*L*alpha^2*xG6Pi^2*xGlue*xGlui*beta^2 + 14*L^2*alpha^2*xG6Pi*xGlue*xGlui*beta^2 + 10*L*alpha^2*xG6Pi*xGlue*xGlui^3*beta^2 + 40*L*alpha^2*xG6Pi*xGlue^3*xGlui*beta^2 + 2*L*alpha^2*xG6Pi^3*xGlue*xGlui*beta^2 + 50*L*alpha^3*xG6Pi*xGlue^2*xGlui^2*beta + 4*L*alpha^3*xG6Pi^2*xGlue*xGlui^2*beta + 14*L*alpha^3*xG6Pi^2*xGlue^2*xGlui*beta + 3*L^2*alpha^3*xG6Pi*xGlue*xGlui^2*beta + 6*L^2*alpha^3*xG6Pi*xGlue^2*xGlui*beta + 8*L*alpha^3*xG6Pi*xGlue^2*xGlui^3*beta + 36*L*alpha^3*xG6Pi*xGlue^3*xGlui^2*beta + 21*L*alpha^3*xG6Pi^2*xGlue^3*xGlui*beta + L*alpha^3*xG6Pi^3*xGlue^2*xGlui*beta + 73*L*alpha^2*xG6Pi2*xGlue*xGlui^2*beta^2 + 111*L*alpha^2*xG6Pi2*xGlue^2*xGlui*beta^2 + 13*L^2*alpha^2*xG6Pi2*xGlue*xGlui*beta^2 + 36*L*alpha*xG6Pi2*xGlue^2*xGlui^2*beta^3 + 44*L*alpha*xG6Pi2^2*xGlue*xGlui^2*beta^3 + 20*L*alpha*xG6Pi2^2*xGlue^2*xGlui*beta^3 + 60*L*alpha^2*xG6Pi2*xGlue*xGlui^3*beta^2 + 62*L*alpha^2*xG6Pi2*xGlue^3*xGlui*beta^2 + 46*L*alpha^3*xG6Pi2*xGlue^2*xGlui^2*beta + 2*L^2*alpha*xG6Pi2*xGlue*xGlui^2*beta^3 + 7*L^2*alpha*xG6Pi2*xGlue^2*xGlui*beta^3 + 11*L^2*alpha*xG6Pi2^2*xGlue*xGlui*beta^3 + 2*L^2*alpha^3*xG6Pi2*xGlue*xGlui^2*beta + 6*L^2*alpha^3*xG6Pi2*xGlue^2*xGlui*beta + 4*L^3*alpha^2*xG6Pi2*xGlue*xGlui*beta^2 + 15*L*alpha*xG6Pi2^2*xGlue*xGlui^3*beta^3 + 4*L*alpha*xG6Pi2^2*xGlue^3*xGlui*beta^3 + 7*L*alpha*xG6Pi2^3*xGlue*xGlui^2*beta^3 + 10*L*alpha^2*xG6Pi2*xGlue*xGlui^4*beta^2 + 8*L*alpha^2*xG6Pi2*xGlue^4*xGlui*beta^2 + 40*L*alpha^3*xG6Pi2*xGlue^2*xGlui^3*beta + 80*L*alpha^3*xG6Pi2*xGlue^3*xGlui^2*beta + 12*L*alpha^3*xG6Pi2^2*xGlue^3*xGlui*beta + 2*L^2*alpha^3*xG6Pi2*xGlue*xGlui^3*beta + 15*L^2*alpha^3*xG6Pi2*xGlue^3*xGlui*beta + 2*L^3*alpha^3*xG6Pi2*xGlue^2*xGlui*beta + 2*L*alpha*xG6Pi2^3*xGlue*xGlui^3*beta^3 + 8*L*alpha^3*xG6Pi2*xGlue^2*xGlui^4*beta + 24*L*alpha^3*xG6Pi2*xGlue^3*xGlui^3*beta + 16*L*alpha^3*xG6Pi2*xGlue^4*xGlui^2*beta + 4*L*alpha^3*xG6Pi2^2*xGlue*xGlui^4*beta + 4*L*alpha^3*xG6Pi2^2*xGlue^4*xGlui*beta + 3*L^2*alpha^3*xG6Pi2*xGlue^4*xGlui*beta + 2*L*alpha^4*xG6Pi*xG6Pi2^2*xGlue^3*xGlui^2 + 5*L*alpha^4*xG6Pi*xG6Pi2^2*xGlue^4*xGlui^2 + 2*L*alpha^4*xG6Pi^2*xG6Pi2^2*xGlue^4*xGlui + L*alpha^4*xG6Pi*xG6Pi2^3*xGlue^4*xGlui^2 + 120*alpha^2*xG6Pi*xG6Pi2*xGlue*xGlui^2*beta^2 + 156*alpha^2*xG6Pi*xG6Pi2*xGlue^2*xGlui*beta^2 + 96*alpha*xG6Pi*xG6Pi2*xGlue^2*xGlui^2*beta^3 + 84*alpha*xG6Pi*xG6Pi2^2*xGlue*xGlui^2*beta^3 + 60*alpha*xG6Pi^2*xG6Pi2*xGlue*xGlui^2*beta^3 + 36*alpha*xG6Pi^2*xG6Pi2*xGlue^2*xGlui*beta^3 + 96*alpha^2*xG6Pi*xG6Pi2*xGlue*xGlui^3*beta^2 + 96*alpha^2*xG6Pi*xG6Pi2*xGlue^3*xGlui*beta^2 + 96*alpha^3*xG6Pi*xG6Pi2*xGlue^2*xGlui^2*beta + 60*alpha*xG6Pi*xG6Pi2^2*xGlue*xGlui^3*beta^3 + 12*alpha^2*xG6Pi*xG6Pi2*xGlue^4*xGlui*beta^2 + 120*alpha^3*xG6Pi*xG6Pi2*xGlue^2*xGlui^3*beta + 240*alpha^3*xG6Pi*xG6Pi2*xGlue^3*xGlui^2*beta + 60*alpha^3*xG6Pi^2*xG6Pi2*xGlue^3*xGlui*beta + 16*alpha*xG6Pi*xG6Pi2^3*xGlue*xGlui^3*beta^3 + 144*alpha^3*xG6Pi*xG6Pi2*xGlue^3*xGlui^3*beta + 48*alpha^3*xG6Pi*xG6Pi2*xGlue^4*xGlui^2*beta + 12*alpha^3*xG6Pi^2*xG6Pi2*xGlue^4*xGlui*beta + 16*alpha^3*xG6Pi^3*xG6Pi2*xGlue^3*xGlui*beta + 36*L*alpha*xG6Pi*xG6Pi2*xGlue*beta^3 + 8*L*alpha*xG6Pi*xG6Pi2*xGlui*beta^3 + 120*L*alpha*xG6Pi*xGlue*xGlui*beta^3 + 104*L*alpha*xG6Pi2*xGlue*xGlui*beta^3 + 36*alpha^2*xG6Pi^2*xG6Pi2^2*xGlue^2*xGlui^2*beta^2 + 14*L*xG6Pi*xG6Pi2*xGlue*xGlui*beta^4 + 27*L*alpha^2*xG6Pi^2*xG6Pi2*xGlue^2*beta^2 + 12*L^2*alpha^2*xG6Pi*xG6Pi2*xGlue^2*beta^2 + 9*L*alpha^2*xG6Pi^2*xG6Pi2*xGlue^3*beta^2 + 6*L*alpha^2*xG6Pi^3*xG6Pi2*xGlue^2*beta^2 + 3*L^2*alpha^2*xG6Pi*xG6Pi2*xGlue^3*beta^2 + L^2*alpha^2*xG6Pi*xG6Pi2*xGlui^2*beta^2 + L^2*alpha*xG6Pi*xG6Pi2^2*xGlui^2*beta^3 + 53*L*alpha^2*xG6Pi*xGlue^2*xGlui^2*beta^2 + 8*L*alpha^2*xG6Pi^2*xGlue*xGlui^2*beta^2 + 34*L*alpha^2*xG6Pi^2*xGlue^2*xGlui*beta^2 + 5*L^2*alpha^2*xG6Pi*xGlue*xGlui^2*beta^2 + 4*L^2*alpha^2*xG6Pi*xGlue^2*xGlui*beta^2 + 2*L^2*alpha^2*xG6Pi^2*xGlue*xGlui*beta^2 + 5*L*alpha^3*xG6Pi^2*xGlue^2*xGlui^2*beta + 3*L^2*alpha^3*xG6Pi*xGlue^2*xGlui^2*beta + L^2*alpha^3*xG6Pi^2*xGlue^2*xGlui*beta + 145*L*alpha^2*xG6Pi2*xGlue^2*xGlui^2*beta^2 + 10*L*alpha^2*xG6Pi2^2*xGlue*xGlui^2*beta^2 + 26*L*alpha^2*xG6Pi2^2*xGlue^2*xGlui*beta^2 + 16*L^2*alpha^2*xG6Pi2*xGlue*xGlui^2*beta^2 + 35*L^2*alpha^2*xG6Pi2*xGlue^2*xGlui*beta^2 + 16*L*alpha*xG6Pi2^2*xGlue^2*xGlui^2*beta^3 + 40*L*alpha^2*xG6Pi2*xGlue^2*xGlui^3*beta^2 + 38*L*alpha^2*xG6Pi2*xGlue^3*xGlui^2*beta^2 + 17*L*alpha^2*xG6Pi2^2*xGlue*xGlui^3*beta^2 + 16*L*alpha^2*xG6Pi2^2*xGlue^3*xGlui*beta^2 + 8*L*alpha^3*xG6Pi2^2*xGlue^2*xGlui^2*beta + 3*L^2*alpha*xG6Pi2^2*xGlue^2*xGlui*beta^3 + 2*L^2*alpha^2*xG6Pi2*xGlue*xGlui^3*beta^2 + 8*L^2*alpha^2*xG6Pi2*xGlue^3*xGlui*beta^2 + 9*L^2*alpha^3*xG6Pi2*xGlue^2*xGlui^2*beta + 3*L*alpha*xG6Pi2^3*xGlue^2*xGlui^2*beta^3 + 8*L*alpha^2*xG6Pi2^2*xGlue*xGlui^4*beta^2 + 2*L*alpha^2*xG6Pi2^2*xGlue^4*xGlui*beta^2 + 8*L*alpha^3*xG6Pi2^2*xGlue^2*xGlui^3*beta + 30*L*alpha^3*xG6Pi2^2*xGlue^3*xGlui^2*beta + L^2*alpha^3*xG6Pi2*xGlue^2*xGlui^3*beta + 5*L^2*alpha^3*xG6Pi2^2*xGlue^3*xGlui*beta + 2*L*alpha^2*xG6Pi2^3*xGlue*xGlui^4*beta^2 + 5*L*alpha^3*xG6Pi2^2*xGlue^2*xGlui^4*beta + 7*L*alpha^3*xG6Pi2^2*xGlue^3*xGlui^3*beta + 6*L*alpha^3*xG6Pi2^2*xGlue^4*xGlui^2*beta + 5*L*alpha^3*xG6Pi2^3*xGlue^3*xGlui^2*beta + L^2*alpha^3*xG6Pi2^2*xGlue^4*xGlui*beta + L*alpha^3*xG6Pi2^3*xGlue^2*xGlui^4*beta + L*alpha^3*xG6Pi2^3*xGlue^4*xGlui^2*beta + 4*L*alpha^4*xG6Pi*xG6Pi2*xGlue^3*xGlui + 14*L*alpha^4*xG6Pi*xG6Pi2*xGlue^4*xGlui + 144*alpha*xG6Pi*xG6Pi2*xGlue*xGlui*beta^3 + 384*alpha^2*xG6Pi*xG6Pi2*xGlue^2*xGlui^2*beta^2 + 36*alpha^2*xG6Pi^2*xG6Pi2*xGlue*xGlui^2*beta^2 + 108*alpha^2*xG6Pi^2*xG6Pi2*xGlue^2*xGlui*beta^2 + 36*alpha*xG6Pi*xG6Pi2^2*xGlue^2*xGlui^2*beta^3 + 24*alpha*xG6Pi^2*xG6Pi2^2*xGlue*xGlui^2*beta^3 + 156*alpha^2*xG6Pi*xG6Pi2*xGlue^2*xGlui^3*beta^2 + 120*alpha^2*xG6Pi*xG6Pi2*xGlue^3*xGlui^2*beta^2 + 36*alpha^2*xG6Pi*xG6Pi2^2*xGlue*xGlui^3*beta^2 + 36*alpha^2*xG6Pi^2*xG6Pi2*xGlue^3*xGlui*beta^2 + 24*alpha^2*xG6Pi^3*xG6Pi2*xGlue^2*xGlui*beta^2 + 36*alpha^3*xG6Pi^2*xG6Pi2*xGlue^2*xGlui^2*beta + 36*alpha^3*xG6Pi*xG6Pi2^2*xGlue^2*xGlui^3*beta + 60*alpha^3*xG6Pi*xG6Pi2^2*xGlue^3*xGlui^2*beta + 84*alpha^3*xG6Pi^2*xG6Pi2*xGlue^3*xGlui^2*beta + 84*alpha^3*xG6Pi*xG6Pi2^2*xGlue^3*xGlui^3*beta + 12*alpha^3*xG6Pi*xG6Pi2^2*xGlue^4*xGlui^2*beta + 16*alpha^3*xG6Pi*xG6Pi2^3*xGlue^3*xGlui^3*beta + 30*L*alpha*xG6Pi*xG6Pi2*xGlue^2*beta^3 + 21*L*alpha*xG6Pi^2*xG6Pi2*xGlue*beta^3 + 14*L^2*alpha*xG6Pi*xG6Pi2*xGlue*beta^3 + 6*L*alpha*xG6Pi*xG6Pi2*xGlue^3*beta^3 + 4*L*alpha*xG6Pi^3*xG6Pi2*xGlue*beta^3 + 18*L*alpha^3*xG6Pi*xG6Pi2*xGlue^3*beta + 6*L*alpha^3*xG6Pi*xG6Pi2*xGlue^4*beta + 24*L*alpha*xG6Pi*xG6Pi2*xGlui^2*beta^3 + 2*L*alpha*xG6Pi^2*xG6Pi2*xGlui*beta^3 + 5*L^2*alpha*xG6Pi*xG6Pi2*xGlui*beta^3 + 6*L*alpha*xG6Pi*xG6Pi2*xGlui^3*beta^3 + 68*L*alpha^2*xG6Pi*xGlue*xGlui*beta^2 + 32*L*alpha*xG6Pi*xGlue*xGlui^2*beta^3 + 39*L*alpha*xG6Pi*xGlue^2*xGlui*beta^3 + 25*L*alpha*xG6Pi^2*xGlue*xGlui*beta^3 + 20*L*alpha^3*xG6Pi*xGlue*xGlui^2*beta + 39*L*alpha^3*xG6Pi*xGlue^2*xGlui*beta + 6*L^2*alpha*xG6Pi*xGlue*xGlui*beta^3 + 12*L*alpha^3*xG6Pi*xGlue*xGlui^3*beta + 80*L*alpha^3*xG6Pi*xGlue^3*xGlui*beta + 16*L*alpha^3*xG6Pi*xGlue^4*xGlui*beta + 16*L*alpha^2*xG6Pi2*xGlue*xGlui*beta^2 + 113*L*alpha*xG6Pi2*xGlue*xGlui^2*beta^3 + 76*L*alpha*xG6Pi2*xGlue^2*xGlui*beta^3 + 24*L*alpha*xG6Pi2^2*xGlue*xGlui*beta^3 + 3*L*alpha^3*xG6Pi2*xGlue*xGlui^2*beta + 10*L*alpha^3*xG6Pi2*xGlue^2*xGlui*beta + 33*L^2*alpha*xG6Pi2*xGlue*xGlui*beta^3 + 26*L*alpha*xG6Pi2*xGlue*xGlui^3*beta^3 + 14*L*alpha*xG6Pi2*xGlue^3*xGlui*beta^3 + 18*L*alpha^3*xG6Pi2*xGlue*xGlui^3*beta + 50*L*alpha^3*xG6Pi2*xGlue^3*xGlui*beta + 12*L*alpha^3*xG6Pi2*xGlue*xGlui^4*beta + 16*L*alpha^3*xG6Pi2*xGlue^4*xGlui*beta + 102*L*alpha*xG6Pi*xG6Pi2*xGlue*xGlui*beta^3 + 63*L*alpha^2*xG6Pi*xG6Pi2*xGlue^2*xGlui^2*beta^2 + 6*L*alpha^2*xG6Pi*xG6Pi2^2*xGlue*xGlui^2*beta^2 + 36*L*alpha^2*xG6Pi*xG6Pi2^2*xGlue^2*xGlui*beta^2 + 6*L*alpha^2*xG6Pi^2*xG6Pi2*xGlue*xGlui^2*beta^2 + 33*L*alpha^2*xG6Pi^2*xG6Pi2*xGlue^2*xGlui*beta^2 + 5*L^2*alpha^2*xG6Pi*xG6Pi2*xGlue*xGlui^2*beta^2 + 4*L^2*alpha^2*xG6Pi*xG6Pi2*xGlue^2*xGlui*beta^2 + 2*L^2*alpha^2*xG6Pi^2*xG6Pi2*xGlue*xGlui*beta^2 + 6*L*alpha^2*xG6Pi*xG6Pi2^2*xGlue*xGlui^3*beta^2 + 12*L*alpha^2*xG6Pi*xG6Pi2^2*xGlue^3*xGlui*beta^2 + 6*L*alpha^3*xG6Pi*xG6Pi2^2*xGlue^2*xGlui^2*beta + 3*L*alpha^3*xG6Pi^2*xG6Pi2*xGlue^2*xGlui^2*beta + 3*L^2*alpha^3*xG6Pi*xG6Pi2*xGlue^2*xGlui^2*beta + L^2*alpha^3*xG6Pi^2*xG6Pi2*xGlue^2*xGlui*beta + 3*L*alpha^3*xG6Pi*xG6Pi2^2*xGlue^2*xGlui^3*beta + 18*L*alpha^3*xG6Pi*xG6Pi2^2*xGlue^3*xGlui^2*beta + 8*L*alpha^3*xG6Pi^2*xG6Pi2^2*xGlue^3*xGlui*beta + 4*L*alpha^3*xG6Pi*xG6Pi2^3*xGlue^3*xGlui^2*beta + 20*L*alpha^2*xG6Pi*xG6Pi2*xGlue*xGlui*beta^2 + 46*L*alpha*xG6Pi*xG6Pi2*xGlue*xGlui^2*beta^3 + 38*L*alpha*xG6Pi*xG6Pi2*xGlue^2*xGlui*beta^3 + 28*L*alpha*xG6Pi*xG6Pi2^2*xGlue*xGlui*beta^3 + 24*L*alpha*xG6Pi^2*xG6Pi2*xGlue*xGlui*beta^3 + 2*L*alpha^3*xG6Pi*xG6Pi2*xGlue*xGlui^2*beta + 16*L*alpha^3*xG6Pi*xG6Pi2*xGlue^2*xGlui*beta + 6*L^2*alpha*xG6Pi*xG6Pi2*xGlue*xGlui*beta^3 + 8*L*alpha^3*xG6Pi*xG6Pi2*xGlue*xGlui^3*beta + 70*L*alpha^3*xG6Pi*xG6Pi2*xGlue^3*xGlui*beta + 14*L*alpha^3*xG6Pi*xG6Pi2*xGlue^4*xGlui*beta + 27*L*alpha^2*xG6Pi*xG6Pi2^2*xGlue^2*xGlui^2*beta^2 + 12*L*alpha^2*xG6Pi^2*xG6Pi2^2*xGlue^2*xGlui*beta^2 + 2*L^2*alpha^2*xG6Pi*xG6Pi2^2*xGlue*xGlui^2*beta^2 + L^2*alpha^2*xG6Pi*xG6Pi2^2*xGlue^2*xGlui*beta^2 + 6*L*alpha^2*xG6Pi*xG6Pi2^3*xGlue^2*xGlui^2*beta^2 + L^2*alpha^3*xG6Pi*xG6Pi2^2*xGlue^2*xGlui^2*beta + 48*L*alpha^2*xG6Pi*xG6Pi2*xGlue*xGlui^2*beta^2 + 126*L*alpha^2*xG6Pi*xG6Pi2*xGlue^2*xGlui*beta^2 + 6*L*alpha^2*xG6Pi^2*xG6Pi2*xGlue*xGlui*beta^2 + 8*L^2*alpha^2*xG6Pi*xG6Pi2*xGlue*xGlui*beta^2 + 20*L*alpha*xG6Pi*xG6Pi2^2*xGlue*xGlui^2*beta^3 + 12*L*alpha*xG6Pi*xG6Pi2^2*xGlue^2*xGlui*beta^3 + 8*L*alpha*xG6Pi^2*xG6Pi2^2*xGlue*xGlui*beta^3 + 16*L*alpha^2*xG6Pi*xG6Pi2*xGlue*xGlui^3*beta^2 + 38*L*alpha^2*xG6Pi*xG6Pi2*xGlue^3*xGlui*beta^2 + 32*L*alpha^3*xG6Pi*xG6Pi2*xGlue^2*xGlui^2*beta + 6*L*alpha^3*xG6Pi^2*xG6Pi2*xGlue^2*xGlui*beta + 2*L^2*alpha*xG6Pi*xG6Pi2^2*xGlue*xGlui*beta^3 + L^2*alpha^3*xG6Pi*xG6Pi2*xGlue*xGlui^2*beta + 3*L^2*alpha^3*xG6Pi*xG6Pi2*xGlue^2*xGlui*beta + 4*L*alpha*xG6Pi*xG6Pi2^3*xGlue*xGlui^2*beta^3 + 10*L*alpha^3*xG6Pi*xG6Pi2*xGlue^2*xGlui^3*beta + 40*L*alpha^3*xG6Pi*xG6Pi2*xGlue^3*xGlui^2*beta + 20*L*alpha^3*xG6Pi*xG6Pi2^2*xGlue^3*xGlui*beta + 22*L*alpha^3*xG6Pi^2*xG6Pi2*xGlue^3*xGlui*beta + 4*L*alpha^3*xG6Pi*xG6Pi2^2*xGlue^4*xGlui*beta) - (alpha*((L*xGlue*(alpha*xGlui + beta))/(alpha*xGlue + alpha*xGlui + xG6Pi*beta + xGlue*beta + xGlui*beta + 2*beta + xG6Pi2*xGlui*beta + alpha*xG6Pi*xGlue + 2*alpha*xGlue*xGlui + alpha*xG6Pi2*xGlue*xGlui) - (L*xGlui*(alpha*xGlue + beta))/(alpha*xGlue + alpha*xGlui + xG6Pi*beta + xGlue*beta + xGlui*beta + 2*beta + xG6Pi2*xGlui*beta + alpha*xG6Pi*xGlue + 2*alpha*xGlue*xGlui + alpha*xG6Pi2*xGlue*xGlui))*(alpha*xGlue + alpha*xGlui + xG6Pi*beta + xGlue*beta + xGlui*beta + 2*beta + xG6Pi2*xGlui*beta + alpha*xG6Pi*xGlue + 2*alpha*xGlue*xGlui + alpha*xG6Pi2*xGlue*xGlui)*(8*beta^3 + 2*L^2*beta^3 + 6*xG6Pi^2*beta^3 + xG6Pi^3*beta^3 + 6*xGlue^2*beta^3 + xGlue^3*beta^3 + 6*xGlui^2*beta^3 + xGlui^3*beta^3 + 8*L*beta^3 + 12*xG6Pi*beta^3 + 12*xGlue*beta^3 + 12*xGlui*beta^3 + alpha^3*xGlue^3 + alpha^3*xGlui^3 + 6*xG6Pi2^2*xGlui^2*beta^3 + 3*xG6Pi2^2*xGlui^3*beta^3 + xG6Pi2^3*xGlui^3*beta^3 + 6*L*xG6Pi*beta^3 + 4*L*xG6Pi2*beta^3 + 8*L*xGlue*beta^3 + 6*L*xGlui*beta^3 + 2*L*alpha^3*xGlue^3 + 12*alpha*xGlue*beta^2 + 12*alpha*xGlui*beta^2 + 12*xG6Pi*xGlue*beta^3 + 12*xG6Pi*xGlui*beta^3 + 12*xG6Pi2*xGlui*beta^3 + 12*xGlue*xGlui*beta^3 + 3*alpha^3*xG6Pi*xGlue^3 + 3*alpha^3*xGlue*xGlui^2 + 3*alpha^3*xGlue^2*xGlui + 6*alpha^3*xGlue*xGlui^3 + 6*alpha^3*xGlue^3*xGlui + L*xG6Pi^2*beta^3 + 2*L^2*xG6Pi2*beta^3 + 2*L*xGlue^2*beta^3 + L^2*xGlue*beta^3 + L*xGlui^2*beta^3 + L^2*alpha^3*xGlue^3 + 12*alpha*xGlue^2*beta^2 + 6*alpha^2*xGlue^2*beta + 3*alpha*xGlue^3*beta^2 + 3*alpha^2*xGlue^3*beta + 12*alpha*xGlui^2*beta^2 + 6*alpha^2*xGlui^2*beta + 3*alpha*xGlui^3*beta^2 + 3*alpha^2*xGlui^3*beta + 3*xG6Pi*xGlue^2*beta^3 + 3*xG6Pi^2*xGlue*beta^3 + 3*xG6Pi*xGlui^2*beta^3 + 3*xG6Pi^2*xGlui*beta^3 + 12*xG6Pi2*xGlui^2*beta^3 + 3*xG6Pi2*xGlui^3*beta^3 + 3*xGlue*xGlui^2*beta^3 + 3*xGlue^2*xGlui*beta^3 + 3*alpha^3*xG6Pi^2*xGlue^3 + alpha^3*xG6Pi^3*xGlue^3 + 12*alpha^3*xGlue^2*xGlui^2 + 12*alpha^3*xGlue^2*xGlui^3 + 12*alpha^3*xGlue^3*xGlui^2 + 8*alpha^3*xGlue^3*xGlui^3 + L*xG6Pi^2*xG6Pi2*beta^3 + L*xG6Pi2*xGlue^2*beta^3 + L^2*xG6Pi2*xGlue*beta^3 + L*xG6Pi2*xGlui^2*beta^3 + 2*L*xG6Pi2^2*xGlui*beta^3 + L*alpha^3*xG6Pi^2*xGlue^3 + L^2*alpha^3*xG6Pi2*xGlue^3 + 4*L*alpha^3*xGlue^2*xGlui^2 + 4*L*alpha^3*xGlue^3*xGlui^2 + 18*alpha*xG6Pi*xGlue^2*beta^2 + 15*alpha*xG6Pi^2*xGlue*beta^2 + 15*alpha^2*xG6Pi*xGlue^2*beta + 3*alpha*xG6Pi*xGlue^3*beta^2 + 3*alpha*xG6Pi^3*xGlue*beta^2 + 6*alpha^2*xG6Pi*xGlue^3*beta + 6*alpha*xG6Pi*xGlui^2*beta^2 + 3*alpha*xG6Pi^2*xGlui*beta^2 + 3*alpha^2*xG6Pi*xGlui^2*beta + 12*alpha*xG6Pi2*xGlui^2*beta^2 + 6*alpha*xG6Pi2*xGlui^3*beta^2 + 3*alpha^2*xG6Pi2*xGlui^3*beta + 33*alpha*xGlue*xGlui^2*beta^2 + 33*alpha*xGlue^2*xGlui*beta^2 + 33*alpha^2*xGlue*xGlui^2*beta + 33*alpha^2*xGlue^2*xGlui*beta + 6*alpha*xGlue*xGlui^3*beta^2 + 6*alpha*xGlue^3*xGlui*beta^2 + 12*alpha^2*xGlue*xGlui^3*beta + 12*alpha^2*xGlue^3*xGlui*beta + 6*xG6Pi*xG6Pi2*xGlui^2*beta^3 + 3*xG6Pi^2*xG6Pi2*xGlui*beta^3 + 6*xG6Pi2*xGlue*xGlui^2*beta^3 + 3*xG6Pi2*xGlue^2*xGlui*beta^3 + 12*alpha^3*xG6Pi*xGlue^2*xGlui^2 + 3*alpha^3*xG6Pi^2*xGlue^2*xGlui + 12*alpha^3*xG6Pi*xGlue^3*xGlui^2 + 6*alpha^3*xG6Pi^2*xGlue^3*xGlui + 6*alpha^3*xG6Pi2*xGlue^2*xGlui^2 + 12*alpha^3*xG6Pi2*xGlue^2*xGlui^3 + 12*alpha^3*xG6Pi2*xGlue^3*xGlui^2 + 12*alpha^3*xG6Pi2*xGlue^3*xGlui^3 + 2*L^2*alpha*xGlue^2*beta^2 + 4*L^2*alpha^2*xGlue^2*beta + L^2*alpha^2*xGlue^3*beta + 6*alpha*xG6Pi^2*xGlue^2*beta^2 + 12*alpha^2*xG6Pi^2*xGlue^2*beta + 3*alpha^2*xG6Pi^2*xGlue^3*beta + 3*alpha^2*xG6Pi^3*xGlue^2*beta + 3*alpha*xG6Pi2^2*xGlui^3*beta^2 + 12*alpha*xGlue^2*xGlui^2*beta^2 + 48*alpha^2*xGlue^2*xGlui^2*beta + 12*alpha^2*xGlue^2*xGlui^3*beta + 12*alpha^2*xGlue^3*xGlui^2*beta + 16*L*alpha*xGlue*beta^2 + 6*L*alpha*xGlui*beta^2 + 3*xG6Pi*xG6Pi2^2*xGlui^2*beta^3 + 3*xG6Pi2^2*xGlue*xGlui^2*beta^3 + 3*alpha^3*xG6Pi2^2*xGlue^2*xGlui^3 + 3*alpha^3*xG6Pi2^2*xGlue^3*xGlui^2 + 6*alpha^3*xG6Pi2^2*xGlue^3*xGlui^3 + alpha^3*xG6Pi2^3*xGlue^3*xGlui^3 + 4*L*xG6Pi*xG6Pi2*beta^3 + 3*L*xG6Pi*xGlue*beta^3 + 2*L*xG6Pi*xGlui*beta^3 + 4*L*xG6Pi2*xGlue*beta^3 + 6*L*xG6Pi2*xGlui*beta^3 + 3*L*xGlue*xGlui*beta^3 + 3*L*alpha^3*xG6Pi*xGlue^3 + L*alpha^3*xG6Pi2*xGlue^3 + L*alpha^3*xGlue*xGlui^2 + 3*L*alpha^3*xGlue^2*xGlui + 6*L*alpha^3*xGlue^3*xGlui + 24*alpha*xG6Pi*xGlue*beta^2 + 12*alpha*xG6Pi*xGlui*beta^2 + 48*alpha*xGlue*xGlui*beta^2 + 12*alpha^2*xGlue*xGlui*beta + 12*xG6Pi*xG6Pi2*xGlui*beta^3 + 6*xG6Pi*xGlue*xGlui*beta^3 + 12*xG6Pi2*xGlue*xGlui*beta^3 + 3*alpha^3*xG6Pi*xGlue*xGlui^2 + 6*alpha^3*xG6Pi*xGlue^2*xGlui + 12*alpha^3*xG6Pi*xGlue^3*xGlui + 3*alpha^3*xG6Pi2*xGlue*xGlui^3 + 3*alpha^3*xG6Pi2*xGlue^3*xGlui + 12*L*alpha*xGlue^2*beta^2 + 10*L*alpha^2*xGlue^2*beta + 5*L^2*alpha*xGlue*beta^2 + 2*L*alpha*xGlue^3*beta^2 + 4*L*alpha^2*xGlue^3*beta + 2*L*alpha*xGlui^2*beta^2 + L*alpha^2*xGlui^2*beta + 15*L*alpha*xG6Pi*xGlue*beta^2 + 2*L*alpha*xG6Pi*xGlui*beta^2 + 8*L*alpha*xG6Pi2*xGlue*beta^2 + 2*L*alpha*xG6Pi2*xGlui*beta^2 + 24*L*alpha*xGlue*xGlui*beta^2 + 9*L*alpha^2*xGlue*xGlui*beta + 3*alpha^3*xG6Pi*xG6Pi2^2*xGlue^3*xGlui^2 + 2*L*xG6Pi*xG6Pi2*xGlue*beta^3 + 2*L*xG6Pi*xG6Pi2*xGlui*beta^3 + 3*L*xG6Pi2*xGlue*xGlui*beta^3 + 2*L*alpha^3*xG6Pi*xG6Pi2*xGlue^3 + 2*L*alpha^3*xG6Pi*xGlue^2*xGlui + 4*L*alpha^3*xG6Pi*xGlue^3*xGlui + L*alpha^3*xG6Pi2*xGlue^2*xGlui + 4*L*alpha^3*xG6Pi2*xGlue^3*xGlui + 48*alpha*xG6Pi*xGlue*xGlui*beta^2 + 18*alpha^2*xG6Pi*xGlue*xGlui*beta + 24*alpha*xG6Pi2*xGlue*xGlui*beta^2 + 6*xG6Pi*xG6Pi2*xGlue*xGlui*beta^3 + 6*alpha*xG6Pi2^2*xGlue^2*xGlui^2*beta^2 + 12*alpha^2*xG6Pi2^2*xGlue^2*xGlui^2*beta + 15*alpha^2*xG6Pi2^2*xGlue^2*xGlui^3*beta + 3*alpha^2*xG6Pi2^2*xGlue^3*xGlui^2*beta + 3*alpha^2*xG6Pi2^3*xGlue^2*xGlui^3*beta + 6*alpha^3*xG6Pi*xG6Pi2*xGlue^3*xGlui + 6*L*alpha*xG6Pi*xGlue^2*beta^2 + 3*L*alpha*xG6Pi^2*xGlue*beta^2 + 12*L*alpha^2*xG6Pi*xGlue^2*beta + 3*L*alpha^2*xG6Pi*xGlue^3*beta + 6*L*alpha*xG6Pi2*xGlue^2*beta^2 + 5*L*alpha^2*xG6Pi2*xGlue^2*beta + 5*L^2*alpha*xG6Pi2*xGlue*beta^2 + L*alpha*xG6Pi2*xGlue^3*beta^2 + 2*L*alpha^2*xG6Pi2*xGlue^3*beta + L*alpha*xG6Pi2*xGlui^2*beta^2 + 5*L*alpha*xGlue*xGlui^2*beta^2 + 9*L*alpha*xGlue^2*xGlui*beta^2 + 6*L*alpha^2*xGlue*xGlui^2*beta + 24*L*alpha^2*xGlue^2*xGlui*beta + 6*L*alpha^2*xGlue^3*xGlui*beta + L*xG6Pi*xG6Pi2^2*xGlui*beta^3 + L*xG6Pi2^2*xGlue*xGlui*beta^3 + L*alpha^3*xG6Pi^2*xG6Pi2*xGlue^3 + L*alpha^3*xG6Pi2*xGlue^2*xGlui^2 + 2*L*alpha^3*xG6Pi2*xGlue^3*xGlui^2 + L*alpha^3*xG6Pi2^2*xGlue^3*xGlui + 6*alpha*xG6Pi*xG6Pi2*xGlui^2*beta^2 + 15*alpha*xG6Pi*xGlue*xGlui^2*beta^2 + 18*alpha*xG6Pi*xGlue^2*xGlui*beta^2 + 12*alpha*xG6Pi^2*xGlue*xGlui*beta^2 + 18*alpha^2*xG6Pi*xGlue*xGlui^2*beta + 48*alpha^2*xG6Pi*xGlue^2*xGlui*beta + 6*alpha^2*xG6Pi^2*xGlue*xGlui*beta + 12*alpha^2*xG6Pi*xGlue^3*xGlui*beta + 48*alpha*xG6Pi2*xGlue*xGlui^2*beta^2 + 18*alpha*xG6Pi2*xGlue^2*xGlui*beta^2 + 18*alpha^2*xG6Pi2*xGlue*xGlui^2*beta + 15*alpha^2*xG6Pi2*xGlue^2*xGlui*beta + 15*alpha*xG6Pi2*xGlue*xGlui^3*beta^2 + 3*alpha*xG6Pi2*xGlue^3*xGlui*beta^2 + 18*alpha^2*xG6Pi2*xGlue*xGlui^3*beta + 6*alpha^2*xG6Pi2*xGlue^3*xGlui*beta + 6*alpha^3*xG6Pi*xG6Pi2*xGlue^2*xGlui^2 + 12*alpha^3*xG6Pi*xG6Pi2*xGlue^3*xGlui^2 + 3*alpha^3*xG6Pi^2*xG6Pi2*xGlue^3*xGlui + 3*L*alpha^2*xG6Pi^2*xGlue^2*beta + 2*L^2*alpha*xG6Pi2*xGlue^2*beta^2 + 4*L^2*alpha^2*xG6Pi2*xGlue^2*beta + L^2*alpha^2*xG6Pi2*xGlue^3*beta + 8*L*alpha^2*xGlue^2*xGlui^2*beta + 24*alpha^2*xG6Pi*xGlue^2*xGlui^2*beta + 15*alpha^2*xG6Pi^2*xGlue^2*xGlui*beta + 18*alpha*xG6Pi2*xGlue^2*xGlui^2*beta^2 + 15*alpha*xG6Pi2^2*xGlue*xGlui^2*beta^2 + 48*alpha^2*xG6Pi2*xGlue^2*xGlui^2*beta + 12*alpha*xG6Pi2^2*xGlue*xGlui^3*beta^2 + 24*alpha^2*xG6Pi2*xGlue^2*xGlui^3*beta + 12*alpha^2*xG6Pi2*xGlue^3*xGlui^2*beta + 6*alpha^2*xG6Pi2^2*xGlue*xGlui^3*beta + 3*alpha*xG6Pi2^3*xGlue*xGlui^3*beta^2 + L*alpha^3*xG6Pi*xG6Pi2^2*xGlue^3*xGlui + 24*alpha*xG6Pi*xG6Pi2*xGlue*xGlui^2*beta^2 + 12*alpha*xG6Pi*xG6Pi2*xGlue^2*xGlui*beta^2 + 9*alpha*xG6Pi^2*xG6Pi2*xGlue*xGlui*beta^2 + 12*alpha^2*xG6Pi*xG6Pi2*xGlue*xGlui^2*beta + 24*alpha^2*xG6Pi*xG6Pi2*xGlue^2*xGlui*beta + 6*alpha^2*xG6Pi*xG6Pi2*xGlue^3*xGlui*beta + 3*L*alpha^2*xG6Pi^2*xG6Pi2*xGlue^2*beta + 2*L*alpha*xG6Pi2^2*xGlue^2*xGlui*beta^2 + 5*L*alpha^2*xG6Pi2*xGlue^2*xGlui^2*beta + 4*L*alpha^2*xG6Pi2^2*xGlue^2*xGlui*beta + L*alpha^2*xG6Pi2^2*xGlue^3*xGlui*beta + 9*alpha*xG6Pi*xG6Pi2^2*xGlue*xGlui^2*beta^2 + 30*alpha^2*xG6Pi*xG6Pi2*xGlue^2*xGlui^2*beta + 9*alpha^2*xG6Pi^2*xG6Pi2*xGlue^2*xGlui*beta + 10*L*alpha*xG6Pi*xG6Pi2*xGlue*beta^2 + L*alpha*xG6Pi*xG6Pi2*xGlui*beta^2 + 8*L*alpha*xG6Pi*xGlue*xGlui*beta^2 + 4*L*alpha^2*xG6Pi*xGlue*xGlui*beta + 18*L*alpha*xG6Pi2*xGlue*xGlui*beta^2 + 3*L*alpha^2*xG6Pi2*xGlue*xGlui*beta + L*alpha^3*xG6Pi*xG6Pi2*xGlue^2*xGlui + 3*L*alpha^3*xG6Pi*xG6Pi2*xGlue^3*xGlui + 30*alpha*xG6Pi*xG6Pi2*xGlue*xGlui*beta^2 + 9*alpha^2*xG6Pi*xG6Pi2^2*xGlue^2*xGlui^2*beta + 4*L*alpha*xG6Pi*xG6Pi2*xGlue^2*beta^2 + 3*L*alpha*xG6Pi^2*xG6Pi2*xGlue*beta^2 + 8*L*alpha^2*xG6Pi*xG6Pi2*xGlue^2*beta + 2*L*alpha^2*xG6Pi*xG6Pi2*xGlue^3*beta + 10*L*alpha^2*xG6Pi*xGlue^2*xGlui*beta + 4*L*alpha*xG6Pi2*xGlue*xGlui^2*beta^2 + 7*L*alpha*xG6Pi2*xGlue^2*xGlui*beta^2 + 5*L*alpha*xG6Pi2^2*xGlue*xGlui*beta^2 + 2*L*alpha^2*xG6Pi2*xGlue*xGlui^2*beta + 16*L*alpha^2*xG6Pi2*xGlue^2*xGlui*beta + 4*L*alpha^2*xG6Pi2*xGlue^3*xGlui*beta + 7*L*alpha*xG6Pi*xG6Pi2*xGlue*xGlui*beta^2 + 2*L*alpha^2*xG6Pi*xG6Pi2*xGlue*xGlui*beta + 3*L*alpha*xG6Pi*xG6Pi2^2*xGlue*xGlui*beta^2 + 8*L*alpha^2*xG6Pi*xG6Pi2*xGlue^2*xGlui*beta + 3*L*alpha^2*xG6Pi*xG6Pi2^2*xGlue^2*xGlui*beta))/(16*beta^4 + 12*L^2*beta^4 + 2*L^3*beta^4 + 24*xG6Pi^2*beta^4 + 8*xG6Pi^3*beta^4 + xG6Pi^4*beta^4 + 24*xGlue^2*beta^4 + 8*xGlue^3*beta^4 + xGlue^4*beta^4 + 24*xGlui^2*beta^4 + 8*xGlui^3*beta^4 + xGlui^4*beta^4 + 24*L*beta^4 + 32*xG6Pi*beta^4 + 32*xGlue*beta^4 + 32*xGlui*beta^4 + alpha^4*xGlue^4 + alpha^4*xGlui^4 + 24*alpha^2*xGlue^2*beta^2 + 24*alpha^2*xGlue^3*beta^2 + 6*alpha^2*xGlue^4*beta^2 + 24*alpha^2*xGlui^2*beta^2 + 24*alpha^2*xGlui^3*beta^2 + 6*alpha^2*xGlui^4*beta^2 + 6*xG6Pi^2*xGlue^2*beta^4 + 6*xG6Pi^2*xGlui^2*beta^4 + 24*xG6Pi2^2*xGlui^2*beta^4 + 24*xG6Pi2^2*xGlui^3*beta^4 + 6*xG6Pi2^2*xGlui^4*beta^4 + 8*xG6Pi2^3*xGlui^3*beta^4 + 4*xG6Pi2^3*xGlui^4*beta^4 + xG6Pi2^4*xGlui^4*beta^4 + 6*xGlue^2*xGlui^2*beta^4 + 32*L*xG6Pi*beta^4 + 8*L*xG6Pi2*beta^4 + 32*L*xGlue*beta^4 + 32*L*xGlui*beta^4 + 2*L*alpha^4*xGlue^4 + L*alpha^4*xGlui^4 + 32*alpha*xGlue*beta^3 + 32*alpha*xGlui*beta^3 + 48*xG6Pi*xGlue*beta^4 + 48*xG6Pi*xGlui*beta^4 + 32*xG6Pi2*xGlui*beta^4 + 48*xGlue*xGlui*beta^4 + 4*alpha^4*xG6Pi*xGlue^4 + 4*alpha^4*xGlue*xGlui^3 + 4*alpha^4*xGlue^3*xGlui + 8*alpha^4*xGlue*xGlui^4 + 8*alpha^4*xGlue^4*xGlui + 14*L*xG6Pi^2*beta^4 + 8*L^2*xG6Pi*beta^4 + 2*L*xG6Pi^3*beta^4 + 8*L^2*xG6Pi2*beta^4 + 2*L^3*xG6Pi2*beta^4 + 14*L*xGlue^2*beta^4 + 8*L^2*xGlue*beta^4 + 2*L*xGlue^3*beta^4 + 14*L*xGlui^2*beta^4 + 8*L^2*xGlui*beta^4 + 2*L*xGlui^3*beta^4 + L^2*alpha^4*xGlue^4 + 48*alpha*xGlue^2*beta^3 + 24*alpha*xGlue^3*beta^3 + 8*alpha^3*xGlue^3*beta + 4*alpha*xGlue^4*beta^3 + 4*alpha^3*xGlue^4*beta + 48*alpha*xGlui^2*beta^3 + 24*alpha*xGlui^3*beta^3 + 8*alpha^3*xGlui^3*beta + 4*alpha*xGlui^4*beta^3 + 4*alpha^3*xGlui^4*beta + 24*xG6Pi*xGlue^2*beta^4 + 24*xG6Pi^2*xGlue*beta^4 + 4*xG6Pi*xGlue^3*beta^4 + 4*xG6Pi^3*xGlue*beta^4 + 24*xG6Pi*xGlui^2*beta^4 + 24*xG6Pi^2*xGlui*beta^4 + 4*xG6Pi*xGlui^3*beta^4 + 4*xG6Pi^3*xGlui*beta^4 + 48*xG6Pi2*xGlui^2*beta^4 + 24*xG6Pi2*xGlui^3*beta^4 + 4*xG6Pi2*xGlui^4*beta^4 + 24*xGlue*xGlui^2*beta^4 + 24*xGlue^2*xGlui*beta^4 + 4*xGlue*xGlui^3*beta^4 + 4*xGlue^3*xGlui*beta^4 + 6*alpha^4*xG6Pi^2*xGlue^4 + 4*alpha^4*xG6Pi^3*xGlue^4 + alpha^4*xG6Pi^4*xGlue^4 + 6*alpha^4*xGlue^2*xGlui^2 + 24*alpha^4*xGlue^2*xGlui^3 + 24*alpha^4*xGlue^3*xGlui^2 + 24*alpha^4*xGlue^2*xGlui^4 + 48*alpha^4*xGlue^3*xGlui^3 + 24*alpha^4*xGlue^4*xGlui^2 + 32*alpha^4*xGlue^3*xGlui^4 + 32*alpha^4*xGlue^4*xGlui^3 + 16*alpha^4*xGlue^4*xGlui^4 + L^2*xG6Pi^2*beta^4 + L^2*xGlue^2*beta^4 + L^2*xGlui^2*beta^4 + 6*L*xG6Pi^2*xG6Pi2*beta^4 + 6*L^2*xG6Pi*xG6Pi2*beta^4 + L*xG6Pi^3*xG6Pi2*beta^4 + 6*L*xG6Pi*xGlue^2*beta^4 + 6*L*xG6Pi^2*xGlue*beta^4 + 2*L^2*xG6Pi*xGlue*beta^4 + 6*L*xG6Pi*xGlui^2*beta^4 + 6*L*xG6Pi^2*xGlui*beta^4 + 2*L^2*xG6Pi*xGlui*beta^4 + 6*L*xG6Pi2*xGlue^2*beta^4 + 6*L^2*xG6Pi2*xGlue*beta^4 + L*xG6Pi2*xGlue^3*beta^4 + 26*L*xG6Pi2*xGlui^2*beta^4 + 8*L*xG6Pi2^2*xGlui*beta^4 + 10*L^2*xG6Pi2*xGlui*beta^4 + 5*L*xG6Pi2*xGlui^3*beta^4 + 6*L*xGlue*xGlui^2*beta^4 + 6*L*xGlue^2*xGlui*beta^4 + 2*L^2*xGlue*xGlui*beta^4 + 4*L*alpha^4*xG6Pi^2*xGlue^4 + L^2*alpha^4*xG6Pi*xGlue^4 + L*alpha^4*xG6Pi^3*xGlue^4 + L^2*alpha^4*xG6Pi2*xGlue^4 + 5*L*alpha^4*xGlue^2*xGlui^2 + 10*L*alpha^4*xGlue^2*xGlui^3 + 16*L*alpha^4*xGlue^3*xGlui^2 + L^2*alpha^4*xGlue*xGlui^3 + L^2*alpha^4*xGlue^3*xGlui + 4*L*alpha^4*xGlue^2*xGlui^4 + 12*L*alpha^4*xGlue^3*xGlui^3 + 16*L*alpha^4*xGlue^4*xGlui^2 + 2*L^2*alpha^4*xGlue^4*xGlui + 8*L*alpha^4*xGlue^4*xGlui^3 + 96*alpha*xG6Pi*xGlue^2*beta^3 + 72*alpha*xG6Pi^2*xGlue*beta^3 + 36*alpha*xG6Pi*xGlue^3*beta^3 + 28*alpha*xG6Pi^3*xGlue*beta^3 + 28*alpha^3*xG6Pi*xGlue^3*beta + 4*alpha*xG6Pi*xGlue^4*beta^3 + 4*alpha*xG6Pi^4*xGlue*beta^3 + 12*alpha^3*xG6Pi*xGlue^4*beta + 48*alpha*xG6Pi*xGlui^2*beta^3 + 24*alpha*xG6Pi^2*xGlui*beta^3 + 12*alpha*xG6Pi*xGlui^3*beta^3 + 4*alpha*xG6Pi^3*xGlui*beta^3 + 4*alpha^3*xG6Pi*xGlui^3*beta + 48*alpha*xG6Pi2*xGlui^2*beta^3 + 48*alpha*xG6Pi2*xGlui^3*beta^3 + 12*alpha*xG6Pi2*xGlui^4*beta^3 + 4*alpha^3*xG6Pi2*xGlui^4*beta + 48*alpha^2*xGlue*xGlui*beta^2 + 168*alpha*xGlue*xGlui^2*beta^3 + 168*alpha*xGlue^2*xGlui*beta^3 + 24*alpha^3*xGlue*xGlui^2*beta + 24*alpha^3*xGlue^2*xGlui*beta + 64*alpha*xGlue*xGlui^3*beta^3 + 64*alpha*xGlue^3*xGlui*beta^3 + 64*alpha^3*xGlue*xGlui^3*beta + 64*alpha^3*xGlue^3*xGlui*beta + 8*alpha*xGlue*xGlui^4*beta^3 + 8*alpha*xGlue^4*xGlui*beta^3 + 24*alpha^3*xGlue*xGlui^4*beta + 24*alpha^3*xGlue^4*xGlui*beta + 48*xG6Pi*xG6Pi2*xGlui^2*beta^4 + 24*xG6Pi^2*xG6Pi2*xGlui*beta^4 + 12*xG6Pi*xG6Pi2*xGlui^3*beta^4 + 4*xG6Pi^3*xG6Pi2*xGlui*beta^4 + 12*xG6Pi*xGlue*xGlui^2*beta^4 + 12*xG6Pi*xGlue^2*xGlui*beta^4 + 12*xG6Pi^2*xGlue*xGlui*beta^4 + 48*xG6Pi2*xGlue*xGlui^2*beta^4 + 24*xG6Pi2*xGlue^2*xGlui*beta^4 + 12*xG6Pi2*xGlue*xGlui^3*beta^4 + 4*xG6Pi2*xGlue^3*xGlui*beta^4 + 12*alpha^4*xG6Pi*xGlue^2*xGlui^2 + 24*alpha^4*xG6Pi*xGlue^2*xGlui^3 + 48*alpha^4*xG6Pi*xGlue^3*xGlui^2 + 12*alpha^4*xG6Pi^2*xGlue^3*xGlui + 48*alpha^4*xG6Pi*xGlue^3*xGlui^3 + 48*alpha^4*xG6Pi*xGlue^4*xGlui^2 + 24*alpha^4*xG6Pi^2*xGlue^4*xGlui + 4*alpha^4*xG6Pi^3*xGlue^3*xGlui + 32*alpha^4*xG6Pi*xGlue^4*xGlui^3 + 8*alpha^4*xG6Pi^3*xGlue^4*xGlui + 12*alpha^4*xG6Pi2*xGlue^2*xGlui^3 + 12*alpha^4*xG6Pi2*xGlue^3*xGlui^2 + 24*alpha^4*xG6Pi2*xGlue^2*xGlui^4 + 48*alpha^4*xG6Pi2*xGlue^3*xGlui^3 + 24*alpha^4*xG6Pi2*xGlue^4*xGlui^2 + 48*alpha^4*xG6Pi2*xGlue^3*xGlui^4 + 48*alpha^4*xG6Pi2*xGlue^4*xGlui^3 + 32*alpha^4*xG6Pi2*xGlue^4*xGlui^4 + 38*L*alpha^2*xGlue^2*beta^2 + 30*L*alpha^2*xGlue^3*beta^2 + 14*L^2*alpha*xGlue^2*beta^3 + 6*L*alpha^2*xGlue^4*beta^2 + 2*L^2*alpha*xGlue^3*beta^3 + 6*L^2*alpha^3*xGlue^3*beta + 2*L^2*alpha^3*xGlue^4*beta + 26*L*alpha^2*xGlui^2*beta^2 + 18*L*alpha^2*xGlui^3*beta^2 + 8*L^2*alpha*xGlui^2*beta^3 + 3*L*alpha^2*xGlui^4*beta^2 + L^2*alpha*xGlui^3*beta^3 + L^2*alpha^3*xGlui^3*beta + L^2*xG6Pi^2*xG6Pi2*beta^4 + L^2*xG6Pi2*xGlue^2*beta^4 + 14*L*xG6Pi2^2*xGlui^2*beta^4 + L^2*xG6Pi2*xGlui^2*beta^4 + 4*L^2*xG6Pi2^2*xGlui*beta^4 + 4*L*xG6Pi2^2*xGlui^3*beta^4 + 2*L*xG6Pi2^3*xGlui^2*beta^4 + L*xG6Pi2^3*xGlui^3*beta^4 + L^2*alpha^4*xGlue^2*xGlui^2 + 2*L^2*alpha^4*xGlue^2*xGlui^3 + 72*alpha^2*xG6Pi*xGlue^2*beta^2 + 60*alpha*xG6Pi^2*xGlue^2*beta^3 + 60*alpha^2*xG6Pi*xGlue^3*beta^2 + 12*alpha*xG6Pi^2*xGlue^3*beta^3 + 12*alpha*xG6Pi^3*xGlue^2*beta^3 + 12*alpha^2*xG6Pi*xGlue^4*beta^2 + 36*alpha^3*xG6Pi^2*xGlue^3*beta + 12*alpha^3*xG6Pi^2*xGlue^4*beta + 20*alpha^3*xG6Pi^3*xGlue^3*beta + 24*alpha^2*xG6Pi*xGlui^2*beta^2 + 4*alpha^3*xG6Pi^3*xGlue^4*beta + 4*alpha^3*xG6Pi^4*xGlue^3*beta + 12*alpha*xG6Pi^2*xGlui^2*beta^3 + 12*alpha^2*xG6Pi*xGlui^3*beta^2 + 24*alpha^2*xG6Pi2*xGlui^3*beta^2 + 24*alpha*xG6Pi2^2*xGlui^3*beta^3 + 12*alpha^2*xG6Pi2*xGlui^4*beta^2 + 12*alpha*xG6Pi2^2*xGlui^4*beta^3 + 4*alpha*xG6Pi2^3*xGlui^4*beta^3 + 168*alpha^2*xGlue*xGlui^2*beta^2 + 168*alpha^2*xGlue^2*xGlui*beta^2 + 120*alpha*xGlue^2*xGlui^2*beta^3 + 120*alpha^2*xGlue*xGlui^3*beta^2 + 120*alpha^2*xGlue^3*xGlui*beta^2 + 120*alpha^3*xGlue^2*xGlui^2*beta + 24*alpha*xGlue^2*xGlui^3*beta^3 + 24*alpha*xGlue^3*xGlui^2*beta^3 + 24*alpha^2*xGlue*xGlui^4*beta^2 + 24*alpha^2*xGlue^4*xGlui*beta^2 + 168*alpha^3*xGlue^2*xGlui^3*beta + 168*alpha^3*xGlue^3*xGlui^2*beta + 48*alpha^3*xGlue^2*xGlui^4*beta + 160*alpha^3*xGlue^3*xGlui^3*beta + 48*alpha^3*xGlue^4*xGlui^2*beta + 32*alpha^3*xGlue^3*xGlui^4*beta + 32*alpha^3*xGlue^4*xGlui^3*beta + 48*L*alpha*xGlue*beta^3 + 40*L*alpha*xGlui*beta^3 + 24*xG6Pi*xG6Pi2^2*xGlui^2*beta^4 + 12*xG6Pi^2*xG6Pi2*xGlui^2*beta^4 + 12*xG6Pi*xG6Pi2^2*xGlui^3*beta^4 + 4*xG6Pi*xG6Pi2^3*xGlui^3*beta^4 + 12*xG6Pi2*xGlue^2*xGlui^2*beta^4 + 24*xG6Pi2^2*xGlue*xGlui^2*beta^4 + 12*xG6Pi2^2*xGlue*xGlui^3*beta^4 + 4*xG6Pi2^3*xGlue*xGlui^3*beta^4 + 6*alpha^4*xG6Pi^2*xGlue^2*xGlui^2 + 24*alpha^4*xG6Pi^2*xGlue^3*xGlui^2 + 24*alpha^4*xG6Pi^2*xGlue^4*xGlui^2 + 6*alpha^4*xG6Pi2^2*xGlue^2*xGlui^4 + 12*alpha^4*xG6Pi2^2*xGlue^3*xGlui^3 + 6*alpha^4*xG6Pi2^2*xGlue^4*xGlui^2 + 24*alpha^4*xG6Pi2^2*xGlue^3*xGlui^4 + 24*alpha^4*xG6Pi2^2*xGlue^4*xGlui^3 + 24*alpha^4*xG6Pi2^2*xGlue^4*xGlui^4 + 4*alpha^4*xG6Pi2^3*xGlue^3*xGlui^4 + 4*alpha^4*xG6Pi2^3*xGlue^4*xGlui^3 + 8*alpha^4*xG6Pi2^3*xGlue^4*xGlui^4 + alpha^4*xG6Pi2^4*xGlue^4*xGlui^4 + 12*L*xG6Pi*xG6Pi2*beta^4 + 28*L*xG6Pi*xGlue*beta^4 + 28*L*xG6Pi*xGlui*beta^4 + 12*L*xG6Pi2*xGlue*beta^4 + 36*L*xG6Pi2*xGlui*beta^4 + 28*L*xGlue*xGlui*beta^4 + 17*L^2*alpha^2*xGlue^2*beta^2 + 8*L^2*alpha^2*xGlue^3*beta^2 + 2*L^3*alpha^2*xGlue^2*beta^2 + L^2*alpha^2*xGlue^4*beta^2 + 7*L^2*alpha^2*xGlui^2*beta^2 + 2*L^2*alpha^2*xGlui^3*beta^2 + 5*L*alpha^4*xG6Pi*xGlue^4 + L*alpha^4*xG6Pi2*xGlue^4 + 3*L*alpha^4*xGlue*xGlui^3 + 5*L*alpha^4*xGlue^3*xGlui + 4*L*alpha^4*xGlue*xGlui^4 + 10*L*alpha^4*xGlue^4*xGlui + 80*alpha*xG6Pi*xGlue*beta^3 + 48*alpha*xG6Pi*xGlui*beta^3 + 160*alpha*xGlue*xGlui*beta^3 + 48*xG6Pi*xG6Pi2*xGlui*beta^4 + 48*xG6Pi*xGlue*xGlui*beta^4 + 48*xG6Pi2*xGlue*xGlui*beta^4 + 78*alpha^2*xG6Pi^2*xGlue^2*beta^2 + 48*alpha^2*xG6Pi^2*xGlue^3*beta^2 + 36*alpha^2*xG6Pi^3*xGlue^2*beta^2 + 6*alpha^2*xG6Pi^2*xGlue^4*beta^2 + 12*alpha^2*xG6Pi^3*xGlue^3*beta^2 + 6*alpha^2*xG6Pi^4*xGlue^2*beta^2 + 6*alpha^2*xG6Pi^2*xGlui^2*beta^2 + 6*alpha^2*xG6Pi2^2*xGlui^4*beta^2 + 324*alpha^2*xGlue^2*xGlui^2*beta^2 + 168*alpha^2*xGlue^2*xGlui^3*beta^2 + 168*alpha^2*xGlue^3*xGlui^2*beta^2 + 24*alpha^2*xGlue^2*xGlui^4*beta^2 + 48*alpha^2*xGlue^3*xGlui^3*beta^2 + 24*alpha^2*xGlue^4*xGlui^2*beta^2 + 4*alpha^4*xG6Pi*xGlue*xGlui^3 + 12*alpha^4*xG6Pi*xGlue^3*xGlui + 24*alpha^4*xG6Pi*xGlue^4*xGlui + 4*alpha^4*xG6Pi2*xGlue*xGlui^4 + 4*alpha^4*xG6Pi2*xGlue^4*xGlui + 52*L*alpha*xGlue^2*beta^3 + 24*L^2*alpha*xGlue*beta^3 + 18*L*alpha*xGlue^3*beta^3 + 14*L*alpha^3*xGlue^3*beta + 4*L^3*alpha*xGlue*beta^3 + 2*L*alpha*xGlue^4*beta^3 + 6*L*alpha^3*xGlue^4*beta + 40*L*alpha*xGlui^2*beta^3 + 16*L^2*alpha*xGlui*beta^3 + 12*L*alpha*xGlui^3*beta^3 + 8*L*alpha^3*xGlui^3*beta + 2*L^3*alpha*xGlui*beta^3 + L*alpha*xGlui^4*beta^3 + 3*L*alpha^3*xGlui^4*beta + 6*xG6Pi^2*xG6Pi2^2*xGlui^2*beta^4 + 6*xG6Pi2^2*xGlue^2*xGlui^2*beta^4 + 76*L*alpha*xG6Pi*xGlue*beta^3 + 40*L*alpha*xG6Pi*xGlui*beta^3 + 20*L*alpha*xG6Pi2*xGlue*beta^3 + 8*L*alpha*xG6Pi2*xGlui*beta^3 + 140*L*alpha*xGlue*xGlui*beta^3 + 12*xG6Pi*xG6Pi2^2*xGlue*xGlui^2*beta^4 + 12*alpha^4*xG6Pi^2*xG6Pi2*xGlue^3*xGlui^2 + 12*alpha^4*xG6Pi*xG6Pi2^2*xGlue^3*xGlui^3 + 12*alpha^4*xG6Pi*xG6Pi2^2*xGlue^4*xGlui^2 + 24*alpha^4*xG6Pi^2*xG6Pi2*xGlue^4*xGlui^2 + 24*alpha^4*xG6Pi*xG6Pi2^2*xGlue^4*xGlui^3 + 4*alpha^4*xG6Pi*xG6Pi2^3*xGlue^4*xGlui^3 + 12*L*xG6Pi*xG6Pi2*xGlue*beta^4 + 32*L*xG6Pi*xG6Pi2*xGlui*beta^4 + 12*L*xG6Pi*xGlue*xGlui*beta^4 + 32*L*xG6Pi2*xGlue*xGlui*beta^4 + 40*L*alpha^2*xG6Pi^2*xGlue^2*beta^2 + 14*L^2*alpha^2*xG6Pi*xGlue^2*beta^2 + 12*L*alpha^2*xG6Pi^2*xGlue^3*beta^2 + 7*L*alpha^2*xG6Pi^3*xGlue^2*beta^2 + 3*L^2*alpha^2*xG6Pi*xGlue^3*beta^2 + 3*L*alpha^2*xG6Pi^2*xGlui^2*beta^2 + 2*L^2*alpha^2*xG6Pi*xGlui^2*beta^2 + 15*L^2*alpha^2*xG6Pi2*xGlue^2*beta^2 + 8*L^2*alpha^2*xG6Pi2*xGlue^3*beta^2 + 2*L^3*alpha^2*xG6Pi2*xGlue^2*beta^2 + L^2*alpha^2*xG6Pi2*xGlue^4*beta^2 + 2*L^2*alpha^2*xG6Pi2*xGlui^2*beta^2 + 2*L^2*alpha*xG6Pi2^2*xGlui^2*beta^3 + L^2*alpha^2*xG6Pi2*xGlui^3*beta^2 + 3*L*alpha^2*xG6Pi2^2*xGlui^4*beta^2 + 135*L*alpha^2*xGlue^2*xGlui^2*beta^2 + 20*L^2*alpha^2*xGlue*xGlui^2*beta^2 + 30*L^2*alpha^2*xGlue^2*xGlui*beta^2 + 26*L*alpha^2*xGlue^2*xGlui^3*beta^2 + 32*L*alpha^2*xGlue^3*xGlui^2*beta^2 + 3*L^2*alpha^2*xGlue*xGlui^3*beta^2 + 5*L^2*alpha^2*xGlue^3*xGlui*beta^2 + 12*L^2*alpha^3*xGlue^2*xGlui^2*beta + 2*L^2*alpha^3*xGlue^2*xGlui^3*beta + 3*L*alpha^4*xG6Pi*xG6Pi2*xGlue^4 + 2*L*alpha^4*xG6Pi*xGlue*xGlui^3 + 8*L*alpha^4*xG6Pi*xGlue^3*xGlui + 16*L*alpha^4*xG6Pi*xGlue^4*xGlui + 2*L*alpha^4*xG6Pi2*xGlue^3*xGlui + 2*L*alpha^4*xG6Pi2*xGlue*xGlui^4 + 8*L*alpha^4*xG6Pi2*xGlue^4*xGlui + 240*alpha*xG6Pi*xGlue*xGlui*beta^3 + 80*alpha*xG6Pi2*xGlue*xGlui*beta^3 + 48*xG6Pi*xG6Pi2*xGlue*xGlui*beta^4 + 324*alpha^2*xG6Pi*xGlue^2*xGlui^2*beta^2 + 48*alpha^2*xG6Pi^2*xGlue*xGlui^2*beta^2 + 192*alpha^2*xG6Pi^2*xGlue^2*xGlui*beta^2 + 72*alpha^2*xG6Pi*xGlue^2*xGlui^3*beta^2 + 96*alpha^2*xG6Pi*xGlue^3*xGlui^2*beta^2 + 60*alpha^2*xG6Pi^2*xGlue^3*xGlui*beta^2 + 36*alpha^2*xG6Pi^3*xGlue^2*xGlui*beta^2 + 60*alpha^3*xG6Pi^2*xGlue^2*xGlui^2*beta + 72*alpha^3*xG6Pi^2*xGlue^3*xGlui^2*beta + 324*alpha^2*xG6Pi2*xGlue^2*xGlui^2*beta^2 + 60*alpha*xG6Pi2^2*xGlue^2*xGlui^2*beta^3 + 324*alpha^2*xG6Pi2*xGlue^2*xGlui^3*beta^2 + 180*alpha^2*xG6Pi2*xGlue^3*xGlui^2*beta^2 + 60*alpha^2*xG6Pi2^2*xGlue*xGlui^3*beta^2 + 48*alpha*xG6Pi2^2*xGlue^2*xGlui^3*beta^3 + 12*alpha*xG6Pi2^2*xGlue^3*xGlui^2*beta^3 + 72*alpha^2*xG6Pi2*xGlue^2*xGlui^4*beta^2 + 96*alpha^2*xG6Pi2*xGlue^3*xGlui^3*beta^2 + 24*alpha^2*xG6Pi2*xGlue^4*xGlui^2*beta^2 + 48*alpha^2*xG6Pi2^2*xGlue*xGlui^4*beta^2 + 48*alpha^3*xG6Pi2^2*xGlue^2*xGlui^3*beta + 36*alpha^3*xG6Pi2^2*xGlue^3*xGlui^2*beta + 12*alpha*xG6Pi2^3*xGlue^2*xGlui^3*beta^3 + 12*alpha^2*xG6Pi2^3*xGlue*xGlui^4*beta^2 + 60*alpha^3*xG6Pi2^2*xGlue^2*xGlui^4*beta + 120*alpha^3*xG6Pi2^2*xGlue^3*xGlui^3*beta + 12*alpha^3*xG6Pi2^2*xGlue^4*xGlui^2*beta + 72*alpha^3*xG6Pi2^2*xGlue^3*xGlui^4*beta + 24*alpha^3*xG6Pi2^2*xGlue^4*xGlui^3*beta + 12*alpha^3*xG6Pi2^3*xGlue^2*xGlui^4*beta + 20*alpha^3*xG6Pi2^3*xGlue^3*xGlui^3*beta + 28*alpha^3*xG6Pi2^3*xGlue^3*xGlui^4*beta + 4*alpha^3*xG6Pi2^3*xGlue^4*xGlui^3*beta + 4*alpha^3*xG6Pi2^4*xGlue^3*xGlui^4*beta + 12*alpha^4*xG6Pi*xG6Pi2*xGlue^4*xGlui + 56*L*alpha*xG6Pi*xGlue^2*beta^3 + 38*L*alpha*xG6Pi^2*xGlue*beta^3 + 18*L^2*alpha*xG6Pi*xGlue*beta^3 + 10*L*alpha*xG6Pi*xGlue^3*beta^3 + 6*L*alpha*xG6Pi^3*xGlue*beta^3 + 30*L*alpha^3*xG6Pi*xGlue^3*beta + 10*L*alpha^3*xG6Pi*xGlue^4*beta + 24*L*alpha*xG6Pi*xGlui^2*beta^3 + 12*L*alpha*xG6Pi^2*xGlui*beta^3 + 8*L^2*alpha*xG6Pi*xGlui*beta^3 + 3*L*alpha*xG6Pi*xGlui^3*beta^3 + L*alpha*xG6Pi^3*xGlui*beta^3 + 3*L*alpha^3*xG6Pi*xGlui^3*beta + 24*L*alpha*xG6Pi2*xGlue^2*beta^3 + 18*L^2*alpha*xG6Pi2*xGlue*beta^3 + 9*L*alpha*xG6Pi2*xGlue^3*beta^3 + 7*L*alpha^3*xG6Pi2*xGlue^3*beta + 4*L^3*alpha*xG6Pi2*xGlue*beta^3 + L*alpha*xG6Pi2*xGlue^4*beta^3 + 3*L*alpha^3*xG6Pi2*xGlue^4*beta + 40*L*alpha*xG6Pi2*xGlui^2*beta^3 + 8*L^2*alpha*xG6Pi2*xGlui*beta^3 + 22*L*alpha*xG6Pi2*xGlui^3*beta^3 + 2*L^3*alpha*xG6Pi2*xGlui*beta^3 + 3*L*alpha*xG6Pi2*xGlui^4*beta^3 + 3*L*alpha^3*xG6Pi2*xGlui^4*beta + 56*L*alpha^2*xGlue*xGlui*beta^2 + 82*L*alpha*xGlue*xGlui^2*beta^3 + 88*L*alpha*xGlue^2*xGlui*beta^3 + 22*L*alpha^3*xGlue*xGlui^2*beta + 28*L*alpha^3*xGlue^2*xGlui*beta + 30*L^2*alpha*xGlue*xGlui*beta^3 + 13*L*alpha*xGlue*xGlui^3*beta^3 + 15*L*alpha*xGlue^3*xGlui*beta^3 + 35*L*alpha^3*xGlue*xGlui^3*beta + 65*L*alpha^3*xGlue^3*xGlui*beta + 8*L*alpha^3*xGlue*xGlui^4*beta + 20*L*alpha^3*xGlue^4*xGlui*beta + 6*alpha^4*xG6Pi^2*xG6Pi2^2*xGlue^4*xGlui^2 + 3*L*xG6Pi*xG6Pi2*xGlue^2*beta^4 + 3*L*xG6Pi^2*xG6Pi2*xGlue*beta^4 + 2*L^2*xG6Pi*xG6Pi2*xGlue*beta^4 + 11*L*xG6Pi*xG6Pi2*xGlui^2*beta^4 + 8*L*xG6Pi*xG6Pi2^2*xGlui*beta^4 + 7*L*xG6Pi^2*xG6Pi2*xGlui*beta^4 + 2*L^2*xG6Pi*xG6Pi2*xGlui*beta^4 + 11*L*xG6Pi2*xGlue*xGlui^2*beta^4 + 7*L*xG6Pi2*xGlue^2*xGlui*beta^4 + 8*L*xG6Pi2^2*xGlue*xGlui*beta^4 + 2*L^2*xG6Pi2*xGlue*xGlui*beta^4 + L^2*alpha^2*xG6Pi^2*xGlue^2*beta^2 + 3*L^2*alpha^2*xGlue^2*xGlui^2*beta^2 + 3*L*alpha^4*xG6Pi^2*xG6Pi2*xGlue^4 + L^2*alpha^4*xG6Pi*xG6Pi2*xGlue^4 + L*alpha^4*xG6Pi^3*xG6Pi2*xGlue^4 + 5*L*alpha^4*xG6Pi*xGlue^2*xGlui^2 + 4*L*alpha^4*xG6Pi*xGlue^2*xGlui^3 + 12*L*alpha^4*xG6Pi*xGlue^3*xGlui^2 + 3*L*alpha^4*xG6Pi^2*xGlue^3*xGlui + 12*L*alpha^4*xG6Pi*xGlue^4*xGlui^2 + 6*L*alpha^4*xG6Pi^2*xGlue^4*xGlui + L*alpha^4*xG6Pi2*xGlue^2*xGlui^2 + 4*L*alpha^4*xG6Pi2*xGlue^2*xGlui^3 + 10*L*alpha^4*xG6Pi2*xGlue^3*xGlui^2 + L^2*alpha^4*xG6Pi2*xGlue^3*xGlui + 4*L*alpha^4*xG6Pi2*xGlue^2*xGlui^4 + 8*L*alpha^4*xG6Pi2*xGlue^3*xGlui^3 + 16*L*alpha^4*xG6Pi2*xGlue^4*xGlui^2 + 2*L*alpha^4*xG6Pi2^2*xGlue^4*xGlui + 3*L^2*alpha^4*xG6Pi2*xGlue^4*xGlui + 8*L*alpha^4*xG6Pi2*xGlue^4*xGlui^3 + 48*alpha*xG6Pi*xG6Pi2*xGlui^2*beta^3 + 24*alpha*xG6Pi*xG6Pi2*xGlui^3*beta^3 + 96*alpha^2*xG6Pi*xGlue*xGlui*beta^2 + 156*alpha*xG6Pi*xGlue*xGlui^2*beta^3 + 180*alpha*xG6Pi*xGlue^2*xGlui*beta^3 + 120*alpha*xG6Pi^2*xGlue*xGlui*beta^3 + 36*alpha^3*xG6Pi*xGlue*xGlui^2*beta + 60*alpha^3*xG6Pi*xGlue^2*xGlui*beta + 28*alpha*xG6Pi*xGlue*xGlui^3*beta^3 + 36*alpha*xG6Pi*xGlue^3*xGlui*beta^3 + 20*alpha*xG6Pi^3*xGlue*xGlui*beta^3 + 36*alpha^3*xG6Pi*xGlue*xGlui^3*beta + 156*alpha^3*xG6Pi*xGlue^3*xGlui*beta + 48*alpha^3*xG6Pi*xGlue^4*xGlui*beta + 240*alpha*xG6Pi2*xGlue*xGlui^2*beta^3 + 96*alpha*xG6Pi2*xGlue^2*xGlui*beta^3 + 156*alpha*xG6Pi2*xGlue*xGlui^3*beta^3 + 36*alpha*xG6Pi2*xGlue^3*xGlui*beta^3 + 36*alpha^3*xG6Pi2*xGlue*xGlui^3*beta + 28*alpha^3*xG6Pi2*xGlue^3*xGlui*beta + 28*alpha*xG6Pi2*xGlue*xGlui^4*beta^3 + 4*alpha*xG6Pi2*xGlue^4*xGlui*beta^3 + 36*alpha^3*xG6Pi2*xGlue*xGlui^4*beta + 12*alpha^3*xG6Pi2*xGlue^4*xGlui*beta + 24*xG6Pi*xG6Pi2*xGlue*xGlui^2*beta^4 + 12*xG6Pi*xG6Pi2*xGlue^2*xGlui*beta^4 + 12*xG6Pi^2*xG6Pi2*xGlue*xGlui*beta^4 + 78*alpha^2*xG6Pi^2*xGlue^2*xGlui^2*beta^2 + 78*alpha^2*xG6Pi2^2*xGlue^2*xGlui^2*beta^2 + 192*alpha^2*xG6Pi2^2*xGlue^2*xGlui^3*beta^2 + 48*alpha^2*xG6Pi2^2*xGlue^3*xGlui^2*beta^2 + 78*alpha^2*xG6Pi2^2*xGlue^2*xGlui^4*beta^2 + 60*alpha^2*xG6Pi2^2*xGlue^3*xGlui^3*beta^2 + 6*alpha^2*xG6Pi2^2*xGlue^4*xGlui^2*beta^2 + 36*alpha^2*xG6Pi2^3*xGlue^2*xGlui^3*beta^2 + 36*alpha^2*xG6Pi2^3*xGlue^2*xGlui^4*beta^2 + 12*alpha^2*xG6Pi2^3*xGlue^3*xGlui^3*beta^2 + 6*alpha^2*xG6Pi2^4*xGlue^2*xGlui^4*beta^2 + 12*alpha^4*xG6Pi*xG6Pi2*xGlue^2*xGlui^3 + 24*alpha^4*xG6Pi*xG6Pi2*xGlue^3*xGlui^2 + 48*alpha^4*xG6Pi*xG6Pi2*xGlue^3*xGlui^3 + 48*alpha^4*xG6Pi*xG6Pi2*xGlue^4*xGlui^2 + 12*alpha^4*xG6Pi^2*xG6Pi2*xGlue^4*xGlui + 48*alpha^4*xG6Pi*xG6Pi2*xGlue^4*xGlui^3 + 4*alpha^4*xG6Pi^3*xG6Pi2*xGlue^4*xGlui + 70*L*alpha^2*xG6Pi*xGlue^2*beta^2 + 14*L*alpha*xG6Pi^2*xGlue^2*beta^3 + 40*L*alpha^2*xG6Pi*xGlue^3*beta^2 + 4*L^2*alpha*xG6Pi*xGlue^2*beta^3 + 2*L^2*alpha*xG6Pi^2*xGlue*beta^3 + 5*L*alpha^2*xG6Pi*xGlue^4*beta^2 + 20*L*alpha^3*xG6Pi^2*xGlue^3*beta + 5*L^2*alpha^3*xG6Pi*xGlue^3*beta + 4*L*alpha^3*xG6Pi^2*xGlue^4*beta + 4*L*alpha^3*xG6Pi^3*xGlue^3*beta + L^2*alpha^3*xG6Pi*xGlue^4*beta + 18*L*alpha^2*xG6Pi*xGlui^2*beta^2 + 3*L*alpha*xG6Pi^2*xGlui^2*beta^3 + 6*L*alpha^2*xG6Pi*xGlui^3*beta^2 + 2*L^2*alpha*xG6Pi*xGlui^2*beta^3 + L^2*alpha*xG6Pi^2*xGlui*beta^3 + 18*L*alpha^2*xG6Pi2*xGlue^2*beta^2 + 15*L*alpha^2*xG6Pi2*xGlue^3*beta^2 + 12*L^2*alpha*xG6Pi2*xGlue^2*beta^3 + 3*L*alpha^2*xG6Pi2*xGlue^4*beta^2 + 2*L^2*alpha*xG6Pi2*xGlue^3*beta^3 + 6*L^2*alpha^3*xG6Pi2*xGlue^3*beta + 2*L^2*alpha^3*xG6Pi2*xGlue^4*beta + 2*L*alpha^2*xG6Pi2*xGlui^2*beta^2 + 4*L*alpha*xG6Pi2^2*xGlui^2*beta^3 + 17*L*alpha^2*xG6Pi2*xGlui^3*beta^2 + 7*L^2*alpha*xG6Pi2*xGlui^2*beta^3 + 10*L*alpha*xG6Pi2^2*xGlui^3*beta^3 + 6*L*alpha^2*xG6Pi2*xGlui^4*beta^2 + L^2*alpha*xG6Pi2*xGlui^3*beta^3 + 3*L*alpha*xG6Pi2^2*xGlui^4*beta^3 + L*alpha*xG6Pi2^3*xGlui^4*beta^3 + 114*L*alpha^2*xGlue*xGlui^2*beta^2 + 150*L*alpha^2*xGlue^2*xGlui*beta^2 + 24*L^2*alpha^2*xGlue*xGlui*beta^2 + 25*L*alpha*xGlue^2*xGlui^2*beta^3 + 45*L*alpha^2*xGlue*xGlui^3*beta^2 + 75*L*alpha^2*xGlue^3*xGlui*beta^2 + 75*L*alpha^3*xGlue^2*xGlui^2*beta + 4*L^2*alpha*xGlue*xGlui^2*beta^3 + 5*L^2*alpha*xGlue^2*xGlui*beta^3 + 8*L^2*alpha^3*xGlue*xGlui^2*beta + 9*L^2*alpha^3*xGlue^2*xGlui*beta + 4*L^3*alpha^2*xGlue*xGlui*beta^2 + 4*L*alpha^2*xGlue*xGlui^4*beta^2 + 10*L*alpha^2*xGlue^4*xGlui*beta^2 + 44*L*alpha^3*xGlue^2*xGlui^3*beta + 80*L*alpha^3*xGlue^3*xGlui^2*beta + 4*L^2*alpha^3*xGlue*xGlui^3*beta + 10*L^2*alpha^3*xGlue^3*xGlui*beta + 2*L^3*alpha^3*xGlue^2*xGlui*beta + 4*L*alpha^3*xGlue^2*xGlui^4*beta + 20*L*alpha^3*xGlue^3*xGlui^3*beta + 16*L*alpha^3*xGlue^4*xGlui^2*beta + 2*L^2*alpha^3*xGlue^4*xGlui*beta + 6*L*xG6Pi*xG6Pi2^2*xGlui^2*beta^4 + 2*L*xG6Pi^2*xG6Pi2^2*xGlui*beta^4 + L^2*xG6Pi*xG6Pi2^2*xGlui*beta^4 + L*xG6Pi*xG6Pi2^3*xGlui^2*beta^4 + 6*L*xG6Pi2^2*xGlue*xGlui^2*beta^4 + 2*L*xG6Pi2^2*xGlue^2*xGlui*beta^4 + L^2*xG6Pi2^2*xGlue*xGlui*beta^4 + L*xG6Pi2^3*xGlue*xGlui^2*beta^4 + L*alpha^4*xG6Pi^2*xGlue^2*xGlui^2 + L^2*alpha^4*xG6Pi*xGlue^2*xGlui^2 + 2*L*alpha^4*xG6Pi2^2*xGlue^3*xGlui^2 + L^2*alpha^4*xG6Pi2*xGlue^2*xGlui^3 + L*alpha^4*xG6Pi2^2*xGlue^2*xGlui^4 + L*alpha^4*xG6Pi2^2*xGlue^3*xGlui^3 + 6*L*alpha^4*xG6Pi2^2*xGlue^4*xGlui^2 + L^2*alpha^4*xG6Pi2^2*xGlue^4*xGlui + 2*L*alpha^4*xG6Pi2^2*xGlue^4*xGlui^3 + L*alpha^4*xG6Pi2^3*xGlue^4*xGlui^2 + 12*alpha*xG6Pi^2*xG6Pi2*xGlui^2*beta^3 + 12*alpha^2*xG6Pi*xG6Pi2*xGlui^3*beta^2 + 12*alpha*xG6Pi*xG6Pi2^2*xGlui^3*beta^3 + 180*alpha^2*xG6Pi*xGlue*xGlui^2*beta^2 + 324*alpha^2*xG6Pi*xGlue^2*xGlui*beta^2 + 60*alpha^2*xG6Pi^2*xGlue*xGlui*beta^2 + 60*alpha*xG6Pi*xGlue^2*xGlui^2*beta^3 + 36*alpha*xG6Pi^2*xGlue*xGlui^2*beta^3 + 48*alpha*xG6Pi^2*xGlue^2*xGlui*beta^3 + 60*alpha^2*xG6Pi*xGlue*xGlui^3*beta^2 + 180*alpha^2*xG6Pi*xGlue^3*xGlui*beta^2 + 12*alpha^2*xG6Pi^3*xGlue*xGlui*beta^2 + 180*alpha^3*xG6Pi*xGlue^2*xGlui^2*beta + 12*alpha^3*xG6Pi^2*xGlue*xGlui^2*beta + 48*alpha^3*xG6Pi^2*xGlue^2*xGlui*beta + 24*alpha^2*xG6Pi*xGlue^4*xGlui*beta^2 + 96*alpha^3*xG6Pi*xGlue^2*xGlui^3*beta + 240*alpha^3*xG6Pi*xGlue^3*xGlui^2*beta + 120*alpha^3*xG6Pi^2*xGlue^3*xGlui*beta + 12*alpha^3*xG6Pi^3*xGlue^2*xGlui*beta + 80*alpha^3*xG6Pi*xGlue^3*xGlui^3*beta + 48*alpha^3*xG6Pi*xGlue^4*xGlui^2*beta + 24*alpha^3*xG6Pi^2*xGlue^4*xGlui*beta + 28*alpha^3*xG6Pi^3*xGlue^3*xGlui*beta + 96*alpha^2*xG6Pi2*xGlue*xGlui^2*beta^2 + 72*alpha^2*xG6Pi2*xGlue^2*xGlui*beta^2 + 180*alpha*xG6Pi2*xGlue^2*xGlui^2*beta^3 + 72*alpha*xG6Pi2^2*xGlue*xGlui^2*beta^3 + 180*alpha^2*xG6Pi2*xGlue*xGlui^3*beta^2 + 60*alpha^2*xG6Pi2*xGlue^3*xGlui*beta^2 + 60*alpha^3*xG6Pi2*xGlue^2*xGlui^2*beta + 60*alpha*xG6Pi2*xGlue^2*xGlui^3*beta^3 + 36*alpha*xG6Pi2*xGlue^3*xGlui^2*beta^3 + 120*alpha*xG6Pi2^2*xGlue*xGlui^3*beta^3 + 60*alpha^2*xG6Pi2*xGlue*xGlui^4*beta^2 + 12*alpha^2*xG6Pi2*xGlue^4*xGlui*beta^2 + 180*alpha^3*xG6Pi2*xGlue^2*xGlui^3*beta + 156*alpha^3*xG6Pi2*xGlue^3*xGlui^2*beta + 36*alpha*xG6Pi2^2*xGlue*xGlui^4*beta^3 + 28*alpha*xG6Pi2^3*xGlue*xGlui^3*beta^3 + 96*alpha^3*xG6Pi2*xGlue^2*xGlui^4*beta + 240*alpha^3*xG6Pi2*xGlue^3*xGlui^3*beta + 48*alpha^3*xG6Pi2*xGlue^4*xGlui^2*beta + 12*alpha^3*xG6Pi2^2*xGlue*xGlui^4*beta + 20*alpha*xG6Pi2^3*xGlue*xGlui^4*beta^3 + 80*alpha^3*xG6Pi2*xGlue^3*xGlui^4*beta + 48*alpha^3*xG6Pi2*xGlue^4*xGlui^3*beta + 4*alpha*xG6Pi2^4*xGlue*xGlui^4*beta^3 + 4*L*xG6Pi*xG6Pi2^2*xGlue*xGlui*beta^4 + L^2*alpha^2*xG6Pi^2*xG6Pi2*xGlue^2*beta^2 + 54*L*alpha^2*xG6Pi2^2*xGlue^2*xGlui^2*beta^2 + L^2*alpha^2*xG6Pi2*xGlue^2*xGlui^2*beta^2 + 4*L^2*alpha^2*xG6Pi2^2*xGlue*xGlui^2*beta^2 + 11*L^2*alpha^2*xG6Pi2^2*xGlue^2*xGlui*beta^2 + 16*L*alpha^2*xG6Pi2^2*xGlue^2*xGlui^3*beta^2 + 16*L*alpha^2*xG6Pi2^2*xGlue^3*xGlui^2*beta^2 + 9*L*alpha^2*xG6Pi2^3*xGlue^2*xGlui^2*beta^2 + 3*L^2*alpha^2*xG6Pi2^2*xGlue^3*xGlui*beta^2 + 2*L^2*alpha^3*xG6Pi2^2*xGlue^2*xGlui^2*beta + L*alpha^2*xG6Pi2^3*xGlue^2*xGlui^3*beta^2 + 3*L*alpha^2*xG6Pi2^3*xGlue^3*xGlui^2*beta^2 + L*alpha^4*xG6Pi*xG6Pi2*xGlue^2*xGlui^2 + 2*L*alpha^4*xG6Pi*xG6Pi2*xGlue^2*xGlui^3 + 8*L*alpha^4*xG6Pi*xG6Pi2*xGlue^3*xGlui^2 + 2*L*alpha^4*xG6Pi^2*xG6Pi2*xGlue^3*xGlui + 12*L*alpha^4*xG6Pi*xG6Pi2*xGlue^4*xGlui^2 + 4*L*alpha^4*xG6Pi*xG6Pi2^2*xGlue^4*xGlui + 6*L*alpha^4*xG6Pi^2*xG6Pi2*xGlue^4*xGlui + 240*alpha*xG6Pi*xG6Pi2*xGlue*xGlui^2*beta^3 + 120*alpha*xG6Pi*xG6Pi2*xGlue^2*xGlui*beta^3 + 84*alpha*xG6Pi^2*xG6Pi2*xGlue*xGlui*beta^3 + 72*alpha*xG6Pi*xG6Pi2*xGlue*xGlui^3*beta^3 + 24*alpha*xG6Pi*xG6Pi2*xGlue^3*xGlui*beta^3 + 16*alpha*xG6Pi^3*xG6Pi2*xGlue*xGlui*beta^3 + 24*alpha^3*xG6Pi*xG6Pi2*xGlue*xGlui^3*beta + 72*alpha^3*xG6Pi*xG6Pi2*xGlue^3*xGlui*beta + 24*alpha^3*xG6Pi*xG6Pi2*xGlue^4*xGlui*beta + 108*alpha^2*xG6Pi*xG6Pi2^2*xGlue^2*xGlui^2*beta^2 + 108*alpha^2*xG6Pi^2*xG6Pi2*xGlue^2*xGlui^2*beta^2 + 108*alpha^2*xG6Pi*xG6Pi2^2*xGlue^2*xGlui^3*beta^2 + 36*alpha^2*xG6Pi*xG6Pi2^2*xGlue^3*xGlui^2*beta^2 + 24*alpha^2*xG6Pi*xG6Pi2^3*xGlue^2*xGlui^3*beta^2 + 24*alpha^3*xG6Pi^2*xG6Pi2^2*xGlue^3*xGlui^2*beta + 39*L*alpha^2*xG6Pi*xG6Pi2*xGlue^2*beta^2 + 9*L*alpha*xG6Pi^2*xG6Pi2*xGlue^2*beta^3 + 24*L*alpha^2*xG6Pi*xG6Pi2*xGlue^3*beta^2 + 4*L^2*alpha*xG6Pi*xG6Pi2*xGlue^2*beta^3 + 2*L^2*alpha*xG6Pi^2*xG6Pi2*xGlue*beta^3 + 3*L*alpha^2*xG6Pi*xG6Pi2*xGlue^4*beta^2 + 15*L*alpha^3*xG6Pi^2*xG6Pi2*xGlue^3*beta + 5*L^2*alpha^3*xG6Pi*xG6Pi2*xGlue^3*beta + 3*L*alpha^3*xG6Pi^2*xG6Pi2*xGlue^4*beta + 4*L*alpha^3*xG6Pi^3*xG6Pi2*xGlue^3*beta + L^2*alpha^3*xG6Pi*xG6Pi2*xGlue^4*beta + L*alpha^2*xG6Pi*xG6Pi2*xGlui^2*beta^2 + 2*L*alpha*xG6Pi*xG6Pi2^2*xGlui^2*beta^3 + 3*L*alpha*xG6Pi^2*xG6Pi2*xGlui^2*beta^3 + 6*L*alpha^2*xG6Pi*xG6Pi2*xGlui^3*beta^2 + 2*L^2*alpha*xG6Pi*xG6Pi2*xGlui^2*beta^3 + L^2*alpha*xG6Pi^2*xG6Pi2*xGlui*beta^3 + 3*L*alpha*xG6Pi*xG6Pi2^2*xGlui^3*beta^3 + 68*L*alpha^2*xG6Pi*xGlue*xGlui^2*beta^2 + 150*L*alpha^2*xG6Pi*xGlue^2*xGlui*beta^2 + 23*L*alpha^2*xG6Pi^2*xGlue*xGlui*beta^2 + 14*L^2*alpha^2*xG6Pi*xGlue*xGlui*beta^2 + 10*L*alpha^2*xG6Pi*xGlue*xGlui^3*beta^2 + 40*L*alpha^2*xG6Pi*xGlue^3*xGlui*beta^2 + 2*L*alpha^2*xG6Pi^3*xGlue*xGlui*beta^2 + 50*L*alpha^3*xG6Pi*xGlue^2*xGlui^2*beta + 4*L*alpha^3*xG6Pi^2*xGlue*xGlui^2*beta + 14*L*alpha^3*xG6Pi^2*xGlue^2*xGlui*beta + 3*L^2*alpha^3*xG6Pi*xGlue*xGlui^2*beta + 6*L^2*alpha^3*xG6Pi*xGlue^2*xGlui*beta + 8*L*alpha^3*xG6Pi*xGlue^2*xGlui^3*beta + 36*L*alpha^3*xG6Pi*xGlue^3*xGlui^2*beta + 21*L*alpha^3*xG6Pi^2*xGlue^3*xGlui*beta + L*alpha^3*xG6Pi^3*xGlue^2*xGlui*beta + 73*L*alpha^2*xG6Pi2*xGlue*xGlui^2*beta^2 + 111*L*alpha^2*xG6Pi2*xGlue^2*xGlui*beta^2 + 13*L^2*alpha^2*xG6Pi2*xGlue*xGlui*beta^2 + 36*L*alpha*xG6Pi2*xGlue^2*xGlui^2*beta^3 + 44*L*alpha*xG6Pi2^2*xGlue*xGlui^2*beta^3 + 20*L*alpha*xG6Pi2^2*xGlue^2*xGlui*beta^3 + 60*L*alpha^2*xG6Pi2*xGlue*xGlui^3*beta^2 + 62*L*alpha^2*xG6Pi2*xGlue^3*xGlui*beta^2 + 46*L*alpha^3*xG6Pi2*xGlue^2*xGlui^2*beta + 2*L^2*alpha*xG6Pi2*xGlue*xGlui^2*beta^3 + 7*L^2*alpha*xG6Pi2*xGlue^2*xGlui*beta^3 + 11*L^2*alpha*xG6Pi2^2*xGlue*xGlui*beta^3 + 2*L^2*alpha^3*xG6Pi2*xGlue*xGlui^2*beta + 6*L^2*alpha^3*xG6Pi2*xGlue^2*xGlui*beta + 4*L^3*alpha^2*xG6Pi2*xGlue*xGlui*beta^2 + 15*L*alpha*xG6Pi2^2*xGlue*xGlui^3*beta^3 + 4*L*alpha*xG6Pi2^2*xGlue^3*xGlui*beta^3 + 7*L*alpha*xG6Pi2^3*xGlue*xGlui^2*beta^3 + 10*L*alpha^2*xG6Pi2*xGlue*xGlui^4*beta^2 + 8*L*alpha^2*xG6Pi2*xGlue^4*xGlui*beta^2 + 40*L*alpha^3*xG6Pi2*xGlue^2*xGlui^3*beta + 80*L*alpha^3*xG6Pi2*xGlue^3*xGlui^2*beta + 12*L*alpha^3*xG6Pi2^2*xGlue^3*xGlui*beta + 2*L^2*alpha^3*xG6Pi2*xGlue*xGlui^3*beta + 15*L^2*alpha^3*xG6Pi2*xGlue^3*xGlui*beta + 2*L^3*alpha^3*xG6Pi2*xGlue^2*xGlui*beta + 2*L*alpha*xG6Pi2^3*xGlue*xGlui^3*beta^3 + 8*L*alpha^3*xG6Pi2*xGlue^2*xGlui^4*beta + 24*L*alpha^3*xG6Pi2*xGlue^3*xGlui^3*beta + 16*L*alpha^3*xG6Pi2*xGlue^4*xGlui^2*beta + 4*L*alpha^3*xG6Pi2^2*xGlue*xGlui^4*beta + 4*L*alpha^3*xG6Pi2^2*xGlue^4*xGlui*beta + 3*L^2*alpha^3*xG6Pi2*xGlue^4*xGlui*beta + 2*L*alpha^4*xG6Pi*xG6Pi2^2*xGlue^3*xGlui^2 + 5*L*alpha^4*xG6Pi*xG6Pi2^2*xGlue^4*xGlui^2 + 2*L*alpha^4*xG6Pi^2*xG6Pi2^2*xGlue^4*xGlui + L*alpha^4*xG6Pi*xG6Pi2^3*xGlue^4*xGlui^2 + 120*alpha^2*xG6Pi*xG6Pi2*xGlue*xGlui^2*beta^2 + 156*alpha^2*xG6Pi*xG6Pi2*xGlue^2*xGlui*beta^2 + 96*alpha*xG6Pi*xG6Pi2*xGlue^2*xGlui^2*beta^3 + 84*alpha*xG6Pi*xG6Pi2^2*xGlue*xGlui^2*beta^3 + 60*alpha*xG6Pi^2*xG6Pi2*xGlue*xGlui^2*beta^3 + 36*alpha*xG6Pi^2*xG6Pi2*xGlue^2*xGlui*beta^3 + 96*alpha^2*xG6Pi*xG6Pi2*xGlue*xGlui^3*beta^2 + 96*alpha^2*xG6Pi*xG6Pi2*xGlue^3*xGlui*beta^2 + 96*alpha^3*xG6Pi*xG6Pi2*xGlue^2*xGlui^2*beta + 60*alpha*xG6Pi*xG6Pi2^2*xGlue*xGlui^3*beta^3 + 12*alpha^2*xG6Pi*xG6Pi2*xGlue^4*xGlui*beta^2 + 120*alpha^3*xG6Pi*xG6Pi2*xGlue^2*xGlui^3*beta + 240*alpha^3*xG6Pi*xG6Pi2*xGlue^3*xGlui^2*beta + 60*alpha^3*xG6Pi^2*xG6Pi2*xGlue^3*xGlui*beta + 16*alpha*xG6Pi*xG6Pi2^3*xGlue*xGlui^3*beta^3 + 144*alpha^3*xG6Pi*xG6Pi2*xGlue^3*xGlui^3*beta + 48*alpha^3*xG6Pi*xG6Pi2*xGlue^4*xGlui^2*beta + 12*alpha^3*xG6Pi^2*xG6Pi2*xGlue^4*xGlui*beta + 16*alpha^3*xG6Pi^3*xG6Pi2*xGlue^3*xGlui*beta + 36*L*alpha*xG6Pi*xG6Pi2*xGlue*beta^3 + 8*L*alpha*xG6Pi*xG6Pi2*xGlui*beta^3 + 120*L*alpha*xG6Pi*xGlue*xGlui*beta^3 + 104*L*alpha*xG6Pi2*xGlue*xGlui*beta^3 + 36*alpha^2*xG6Pi^2*xG6Pi2^2*xGlue^2*xGlui^2*beta^2 + 14*L*xG6Pi*xG6Pi2*xGlue*xGlui*beta^4 + 27*L*alpha^2*xG6Pi^2*xG6Pi2*xGlue^2*beta^2 + 12*L^2*alpha^2*xG6Pi*xG6Pi2*xGlue^2*beta^2 + 9*L*alpha^2*xG6Pi^2*xG6Pi2*xGlue^3*beta^2 + 6*L*alpha^2*xG6Pi^3*xG6Pi2*xGlue^2*beta^2 + 3*L^2*alpha^2*xG6Pi*xG6Pi2*xGlue^3*beta^2 + L^2*alpha^2*xG6Pi*xG6Pi2*xGlui^2*beta^2 + L^2*alpha*xG6Pi*xG6Pi2^2*xGlui^2*beta^3 + 53*L*alpha^2*xG6Pi*xGlue^2*xGlui^2*beta^2 + 8*L*alpha^2*xG6Pi^2*xGlue*xGlui^2*beta^2 + 34*L*alpha^2*xG6Pi^2*xGlue^2*xGlui*beta^2 + 5*L^2*alpha^2*xG6Pi*xGlue*xGlui^2*beta^2 + 4*L^2*alpha^2*xG6Pi*xGlue^2*xGlui*beta^2 + 2*L^2*alpha^2*xG6Pi^2*xGlue*xGlui*beta^2 + 5*L*alpha^3*xG6Pi^2*xGlue^2*xGlui^2*beta + 3*L^2*alpha^3*xG6Pi*xGlue^2*xGlui^2*beta + L^2*alpha^3*xG6Pi^2*xGlue^2*xGlui*beta + 145*L*alpha^2*xG6Pi2*xGlue^2*xGlui^2*beta^2 + 10*L*alpha^2*xG6Pi2^2*xGlue*xGlui^2*beta^2 + 26*L*alpha^2*xG6Pi2^2*xGlue^2*xGlui*beta^2 + 16*L^2*alpha^2*xG6Pi2*xGlue*xGlui^2*beta^2 + 35*L^2*alpha^2*xG6Pi2*xGlue^2*xGlui*beta^2 + 16*L*alpha*xG6Pi2^2*xGlue^2*xGlui^2*beta^3 + 40*L*alpha^2*xG6Pi2*xGlue^2*xGlui^3*beta^2 + 38*L*alpha^2*xG6Pi2*xGlue^3*xGlui^2*beta^2 + 17*L*alpha^2*xG6Pi2^2*xGlue*xGlui^3*beta^2 + 16*L*alpha^2*xG6Pi2^2*xGlue^3*xGlui*beta^2 + 8*L*alpha^3*xG6Pi2^2*xGlue^2*xGlui^2*beta + 3*L^2*alpha*xG6Pi2^2*xGlue^2*xGlui*beta^3 + 2*L^2*alpha^2*xG6Pi2*xGlue*xGlui^3*beta^2 + 8*L^2*alpha^2*xG6Pi2*xGlue^3*xGlui*beta^2 + 9*L^2*alpha^3*xG6Pi2*xGlue^2*xGlui^2*beta + 3*L*alpha*xG6Pi2^3*xGlue^2*xGlui^2*beta^3 + 8*L*alpha^2*xG6Pi2^2*xGlue*xGlui^4*beta^2 + 2*L*alpha^2*xG6Pi2^2*xGlue^4*xGlui*beta^2 + 8*L*alpha^3*xG6Pi2^2*xGlue^2*xGlui^3*beta + 30*L*alpha^3*xG6Pi2^2*xGlue^3*xGlui^2*beta + L^2*alpha^3*xG6Pi2*xGlue^2*xGlui^3*beta + 5*L^2*alpha^3*xG6Pi2^2*xGlue^3*xGlui*beta + 2*L*alpha^2*xG6Pi2^3*xGlue*xGlui^4*beta^2 + 5*L*alpha^3*xG6Pi2^2*xGlue^2*xGlui^4*beta + 7*L*alpha^3*xG6Pi2^2*xGlue^3*xGlui^3*beta + 6*L*alpha^3*xG6Pi2^2*xGlue^4*xGlui^2*beta + 5*L*alpha^3*xG6Pi2^3*xGlue^3*xGlui^2*beta + L^2*alpha^3*xG6Pi2^2*xGlue^4*xGlui*beta + L*alpha^3*xG6Pi2^3*xGlue^2*xGlui^4*beta + L*alpha^3*xG6Pi2^3*xGlue^4*xGlui^2*beta + 4*L*alpha^4*xG6Pi*xG6Pi2*xGlue^3*xGlui + 14*L*alpha^4*xG6Pi*xG6Pi2*xGlue^4*xGlui + 144*alpha*xG6Pi*xG6Pi2*xGlue*xGlui*beta^3 + 384*alpha^2*xG6Pi*xG6Pi2*xGlue^2*xGlui^2*beta^2 + 36*alpha^2*xG6Pi^2*xG6Pi2*xGlue*xGlui^2*beta^2 + 108*alpha^2*xG6Pi^2*xG6Pi2*xGlue^2*xGlui*beta^2 + 36*alpha*xG6Pi*xG6Pi2^2*xGlue^2*xGlui^2*beta^3 + 24*alpha*xG6Pi^2*xG6Pi2^2*xGlue*xGlui^2*beta^3 + 156*alpha^2*xG6Pi*xG6Pi2*xGlue^2*xGlui^3*beta^2 + 120*alpha^2*xG6Pi*xG6Pi2*xGlue^3*xGlui^2*beta^2 + 36*alpha^2*xG6Pi*xG6Pi2^2*xGlue*xGlui^3*beta^2 + 36*alpha^2*xG6Pi^2*xG6Pi2*xGlue^3*xGlui*beta^2 + 24*alpha^2*xG6Pi^3*xG6Pi2*xGlue^2*xGlui*beta^2 + 36*alpha^3*xG6Pi^2*xG6Pi2*xGlue^2*xGlui^2*beta + 36*alpha^3*xG6Pi*xG6Pi2^2*xGlue^2*xGlui^3*beta + 60*alpha^3*xG6Pi*xG6Pi2^2*xGlue^3*xGlui^2*beta + 84*alpha^3*xG6Pi^2*xG6Pi2*xGlue^3*xGlui^2*beta + 84*alpha^3*xG6Pi*xG6Pi2^2*xGlue^3*xGlui^3*beta + 12*alpha^3*xG6Pi*xG6Pi2^2*xGlue^4*xGlui^2*beta + 16*alpha^3*xG6Pi*xG6Pi2^3*xGlue^3*xGlui^3*beta + 30*L*alpha*xG6Pi*xG6Pi2*xGlue^2*beta^3 + 21*L*alpha*xG6Pi^2*xG6Pi2*xGlue*beta^3 + 14*L^2*alpha*xG6Pi*xG6Pi2*xGlue*beta^3 + 6*L*alpha*xG6Pi*xG6Pi2*xGlue^3*beta^3 + 4*L*alpha*xG6Pi^3*xG6Pi2*xGlue*beta^3 + 18*L*alpha^3*xG6Pi*xG6Pi2*xGlue^3*beta + 6*L*alpha^3*xG6Pi*xG6Pi2*xGlue^4*beta + 24*L*alpha*xG6Pi*xG6Pi2*xGlui^2*beta^3 + 2*L*alpha*xG6Pi^2*xG6Pi2*xGlui*beta^3 + 5*L^2*alpha*xG6Pi*xG6Pi2*xGlui*beta^3 + 6*L*alpha*xG6Pi*xG6Pi2*xGlui^3*beta^3 + 68*L*alpha^2*xG6Pi*xGlue*xGlui*beta^2 + 32*L*alpha*xG6Pi*xGlue*xGlui^2*beta^3 + 39*L*alpha*xG6Pi*xGlue^2*xGlui*beta^3 + 25*L*alpha*xG6Pi^2*xGlue*xGlui*beta^3 + 20*L*alpha^3*xG6Pi*xGlue*xGlui^2*beta + 39*L*alpha^3*xG6Pi*xGlue^2*xGlui*beta + 6*L^2*alpha*xG6Pi*xGlue*xGlui*beta^3 + 12*L*alpha^3*xG6Pi*xGlue*xGlui^3*beta + 80*L*alpha^3*xG6Pi*xGlue^3*xGlui*beta + 16*L*alpha^3*xG6Pi*xGlue^4*xGlui*beta + 16*L*alpha^2*xG6Pi2*xGlue*xGlui*beta^2 + 113*L*alpha*xG6Pi2*xGlue*xGlui^2*beta^3 + 76*L*alpha*xG6Pi2*xGlue^2*xGlui*beta^3 + 24*L*alpha*xG6Pi2^2*xGlue*xGlui*beta^3 + 3*L*alpha^3*xG6Pi2*xGlue*xGlui^2*beta + 10*L*alpha^3*xG6Pi2*xGlue^2*xGlui*beta + 33*L^2*alpha*xG6Pi2*xGlue*xGlui*beta^3 + 26*L*alpha*xG6Pi2*xGlue*xGlui^3*beta^3 + 14*L*alpha*xG6Pi2*xGlue^3*xGlui*beta^3 + 18*L*alpha^3*xG6Pi2*xGlue*xGlui^3*beta + 50*L*alpha^3*xG6Pi2*xGlue^3*xGlui*beta + 12*L*alpha^3*xG6Pi2*xGlue*xGlui^4*beta + 16*L*alpha^3*xG6Pi2*xGlue^4*xGlui*beta + 102*L*alpha*xG6Pi*xG6Pi2*xGlue*xGlui*beta^3 + 63*L*alpha^2*xG6Pi*xG6Pi2*xGlue^2*xGlui^2*beta^2 + 6*L*alpha^2*xG6Pi*xG6Pi2^2*xGlue*xGlui^2*beta^2 + 36*L*alpha^2*xG6Pi*xG6Pi2^2*xGlue^2*xGlui*beta^2 + 6*L*alpha^2*xG6Pi^2*xG6Pi2*xGlue*xGlui^2*beta^2 + 33*L*alpha^2*xG6Pi^2*xG6Pi2*xGlue^2*xGlui*beta^2 + 5*L^2*alpha^2*xG6Pi*xG6Pi2*xGlue*xGlui^2*beta^2 + 4*L^2*alpha^2*xG6Pi*xG6Pi2*xGlue^2*xGlui*beta^2 + 2*L^2*alpha^2*xG6Pi^2*xG6Pi2*xGlue*xGlui*beta^2 + 6*L*alpha^2*xG6Pi*xG6Pi2^2*xGlue*xGlui^3*beta^2 + 12*L*alpha^2*xG6Pi*xG6Pi2^2*xGlue^3*xGlui*beta^2 + 6*L*alpha^3*xG6Pi*xG6Pi2^2*xGlue^2*xGlui^2*beta + 3*L*alpha^3*xG6Pi^2*xG6Pi2*xGlue^2*xGlui^2*beta + 3*L^2*alpha^3*xG6Pi*xG6Pi2*xGlue^2*xGlui^2*beta + L^2*alpha^3*xG6Pi^2*xG6Pi2*xGlue^2*xGlui*beta + 3*L*alpha^3*xG6Pi*xG6Pi2^2*xGlue^2*xGlui^3*beta + 18*L*alpha^3*xG6Pi*xG6Pi2^2*xGlue^3*xGlui^2*beta + 8*L*alpha^3*xG6Pi^2*xG6Pi2^2*xGlue^3*xGlui*beta + 4*L*alpha^3*xG6Pi*xG6Pi2^3*xGlue^3*xGlui^2*beta + 20*L*alpha^2*xG6Pi*xG6Pi2*xGlue*xGlui*beta^2 + 46*L*alpha*xG6Pi*xG6Pi2*xGlue*xGlui^2*beta^3 + 38*L*alpha*xG6Pi*xG6Pi2*xGlue^2*xGlui*beta^3 + 28*L*alpha*xG6Pi*xG6Pi2^2*xGlue*xGlui*beta^3 + 24*L*alpha*xG6Pi^2*xG6Pi2*xGlue*xGlui*beta^3 + 2*L*alpha^3*xG6Pi*xG6Pi2*xGlue*xGlui^2*beta + 16*L*alpha^3*xG6Pi*xG6Pi2*xGlue^2*xGlui*beta + 6*L^2*alpha*xG6Pi*xG6Pi2*xGlue*xGlui*beta^3 + 8*L*alpha^3*xG6Pi*xG6Pi2*xGlue*xGlui^3*beta + 70*L*alpha^3*xG6Pi*xG6Pi2*xGlue^3*xGlui*beta + 14*L*alpha^3*xG6Pi*xG6Pi2*xGlue^4*xGlui*beta + 27*L*alpha^2*xG6Pi*xG6Pi2^2*xGlue^2*xGlui^2*beta^2 + 12*L*alpha^2*xG6Pi^2*xG6Pi2^2*xGlue^2*xGlui*beta^2 + 2*L^2*alpha^2*xG6Pi*xG6Pi2^2*xGlue*xGlui^2*beta^2 + L^2*alpha^2*xG6Pi*xG6Pi2^2*xGlue^2*xGlui*beta^2 + 6*L*alpha^2*xG6Pi*xG6Pi2^3*xGlue^2*xGlui^2*beta^2 + L^2*alpha^3*xG6Pi*xG6Pi2^2*xGlue^2*xGlui^2*beta + 48*L*alpha^2*xG6Pi*xG6Pi2*xGlue*xGlui^2*beta^2 + 126*L*alpha^2*xG6Pi*xG6Pi2*xGlue^2*xGlui*beta^2 + 6*L*alpha^2*xG6Pi^2*xG6Pi2*xGlue*xGlui*beta^2 + 8*L^2*alpha^2*xG6Pi*xG6Pi2*xGlue*xGlui*beta^2 + 20*L*alpha*xG6Pi*xG6Pi2^2*xGlue*xGlui^2*beta^3 + 12*L*alpha*xG6Pi*xG6Pi2^2*xGlue^2*xGlui*beta^3 + 8*L*alpha*xG6Pi^2*xG6Pi2^2*xGlue*xGlui*beta^3 + 16*L*alpha^2*xG6Pi*xG6Pi2*xGlue*xGlui^3*beta^2 + 38*L*alpha^2*xG6Pi*xG6Pi2*xGlue^3*xGlui*beta^2 + 32*L*alpha^3*xG6Pi*xG6Pi2*xGlue^2*xGlui^2*beta + 6*L*alpha^3*xG6Pi^2*xG6Pi2*xGlue^2*xGlui*beta + 2*L^2*alpha*xG6Pi*xG6Pi2^2*xGlue*xGlui*beta^3 + L^2*alpha^3*xG6Pi*xG6Pi2*xGlue*xGlui^2*beta + 3*L^2*alpha^3*xG6Pi*xG6Pi2*xGlue^2*xGlui*beta + 4*L*alpha*xG6Pi*xG6Pi2^3*xGlue*xGlui^2*beta^3 + 10*L*alpha^3*xG6Pi*xG6Pi2*xGlue^2*xGlui^3*beta + 40*L*alpha^3*xG6Pi*xG6Pi2*xGlue^3*xGlui^2*beta + 20*L*alpha^3*xG6Pi*xG6Pi2^2*xGlue^3*xGlui*beta + 22*L*alpha^3*xG6Pi^2*xG6Pi2*xGlue^3*xGlui*beta + 4*L*alpha^3*xG6Pi*xG6Pi2^2*xGlue^4*xGlui*beta) 
d/dt(Glci) = (alpha*((L*xGlue*(alpha*xGlui + beta))/(alpha*xGlue + alpha*xGlui + xG6Pi*beta + xGlue*beta + xGlui*beta + 2*beta + xG6Pi2*xGlui*beta + alpha*xG6Pi*xGlue + 2*alpha*xGlue*xGlui + alpha*xG6Pi2*xGlue*xGlui) - (L*xGlui*(alpha*xGlue + beta))/(alpha*xGlue + alpha*xGlui + xG6Pi*beta + xGlue*beta + xGlui*beta + 2*beta + xG6Pi2*xGlui*beta + alpha*xG6Pi*xGlue + 2*alpha*xGlue*xGlui + alpha*xG6Pi2*xGlue*xGlui))*(alpha*xGlue + alpha*xGlui + xG6Pi*beta + xGlue*beta + xGlui*beta + 2*beta + xG6Pi2*xGlui*beta + alpha*xG6Pi*xGlue + 2*alpha*xGlue*xGlui + alpha*xG6Pi2*xGlue*xGlui)*(8*beta^3 + 2*L^2*beta^3 + 6*xG6Pi^2*beta^3 + xG6Pi^3*beta^3 + 6*xGlue^2*beta^3 + xGlue^3*beta^3 + 6*xGlui^2*beta^3 + xGlui^3*beta^3 + 8*L*beta^3 + 12*xG6Pi*beta^3 + 12*xGlue*beta^3 + 12*xGlui*beta^3 + alpha^3*xGlue^3 + alpha^3*xGlui^3 + 6*xG6Pi2^2*xGlui^2*beta^3 + 3*xG6Pi2^2*xGlui^3*beta^3 + xG6Pi2^3*xGlui^3*beta^3 + 6*L*xG6Pi*beta^3 + 6*L*xGlue*beta^3 + 8*L*xGlui*beta^3 + L*alpha^3*xGlue^3 + L*alpha^3*xGlui^3 + 12*alpha*xGlue*beta^2 + 12*alpha*xGlui*beta^2 + 12*xG6Pi*xGlue*beta^3 + 12*xG6Pi*xGlui*beta^3 + 12*xG6Pi2*xGlui*beta^3 + 12*xGlue*xGlui*beta^3 + 3*alpha^3*xG6Pi*xGlue^3 + 3*alpha^3*xGlue*xGlui^2 + 3*alpha^3*xGlue^2*xGlui + 6*alpha^3*xGlue*xGlui^3 + 6*alpha^3*xGlue^3*xGlui + L*xG6Pi^2*beta^3 + L*xGlue^2*beta^3 + 2*L*xGlui^2*beta^3 + L^2*xGlui*beta^3 + 12*alpha*xGlue^2*beta^2 + 6*alpha^2*xGlue^2*beta + 3*alpha*xGlue^3*beta^2 + 3*alpha^2*xGlue^3*beta + 12*alpha*xGlui^2*beta^2 + 6*alpha^2*xGlui^2*beta + 3*alpha*xGlui^3*beta^2 + 3*alpha^2*xGlui^3*beta + 3*xG6Pi*xGlue^2*beta^3 + 3*xG6Pi^2*xGlue*beta^3 + 3*xG6Pi*xGlui^2*beta^3 + 3*xG6Pi^2*xGlui*beta^3 + 12*xG6Pi2*xGlui^2*beta^3 + 3*xG6Pi2*xGlui^3*beta^3 + 3*xGlue*xGlui^2*beta^3 + 3*xGlue^2*xGlui*beta^3 + 3*alpha^3*xG6Pi^2*xGlue^3 + alpha^3*xG6Pi^3*xGlue^3 + 12*alpha^3*xGlue^2*xGlui^2 + 12*alpha^3*xGlue^2*xGlui^3 + 12*alpha^3*xGlue^3*xGlui^2 + 8*alpha^3*xGlue^3*xGlui^3 + 3*L*xG6Pi2*xGlui^2*beta^3 + 4*L*alpha^3*xGlue^2*xGlui^2 + L^2*alpha^3*xGlue*xGlui^2 + 4*L*alpha^3*xGlue^3*xGlui^2 + 18*alpha*xG6Pi*xGlue^2*beta^2 + 15*alpha*xG6Pi^2*xGlue*beta^2 + 15*alpha^2*xG6Pi*xGlue^2*beta + 3*alpha*xG6Pi*xGlue^3*beta^2 + 3*alpha*xG6Pi^3*xGlue*beta^2 + 6*alpha^2*xG6Pi*xGlue^3*beta + 6*alpha*xG6Pi*xGlui^2*beta^2 + 3*alpha*xG6Pi^2*xGlui*beta^2 + 3*alpha^2*xG6Pi*xGlui^2*beta + 12*alpha*xG6Pi2*xGlui^2*beta^2 + 6*alpha*xG6Pi2*xGlui^3*beta^2 + 3*alpha^2*xG6Pi2*xGlui^3*beta + 33*alpha*xGlue*xGlui^2*beta^2 + 33*alpha*xGlue^2*xGlui*beta^2 + 33*alpha^2*xGlue*xGlui^2*beta + 33*alpha^2*xGlue^2*xGlui*beta + 6*alpha*xGlue*xGlui^3*beta^2 + 6*alpha*xGlue^3*xGlui*beta^2 + 12*alpha^2*xGlue*xGlui^3*beta + 12*alpha^2*xGlue^3*xGlui*beta + 6*xG6Pi*xG6Pi2*xGlui^2*beta^3 + 3*xG6Pi^2*xG6Pi2*xGlui*beta^3 + 6*xG6Pi2*xGlue*xGlui^2*beta^3 + 3*xG6Pi2*xGlue^2*xGlui*beta^3 + 12*alpha^3*xG6Pi*xGlue^2*xGlui^2 + 3*alpha^3*xG6Pi^2*xGlue^2*xGlui + 12*alpha^3*xG6Pi*xGlue^3*xGlui^2 + 6*alpha^3*xG6Pi^2*xGlue^3*xGlui + 6*alpha^3*xG6Pi2*xGlue^2*xGlui^2 + 12*alpha^3*xG6Pi2*xGlue^2*xGlui^3 + 12*alpha^3*xG6Pi2*xGlue^3*xGlui^2 + 12*alpha^3*xG6Pi2*xGlue^3*xGlui^3 + L^2*alpha*xGlui^2*beta^2 + L^2*alpha^2*xGlui^2*beta + L*xG6Pi2^2*xGlui^2*beta^3 + 6*alpha*xG6Pi^2*xGlue^2*beta^2 + 12*alpha^2*xG6Pi^2*xGlue^2*beta + 3*alpha^2*xG6Pi^2*xGlue^3*beta + 3*alpha^2*xG6Pi^3*xGlue^2*beta + 3*alpha*xG6Pi2^2*xGlui^3*beta^2 + 12*alpha*xGlue^2*xGlui^2*beta^2 + 48*alpha^2*xGlue^2*xGlui^2*beta + 12*alpha^2*xGlue^2*xGlui^3*beta + 12*alpha^2*xGlue^3*xGlui^2*beta + 10*L*alpha*xGlue*beta^2 + 12*L*alpha*xGlui*beta^2 + 3*xG6Pi*xG6Pi2^2*xGlui^2*beta^3 + 3*xG6Pi2^2*xGlue*xGlui^2*beta^3 + 3*alpha^3*xG6Pi2^2*xGlue^2*xGlui^3 + 3*alpha^3*xG6Pi2^2*xGlue^3*xGlui^2 + 6*alpha^3*xG6Pi2^2*xGlue^3*xGlui^3 + alpha^3*xG6Pi2^3*xGlue^3*xGlui^3 + 2*L*xG6Pi*xGlue*beta^3 + 3*L*xG6Pi*xGlui*beta^3 + 6*L*xG6Pi2*xGlui*beta^3 + 3*L*xGlue*xGlui*beta^3 + L*alpha^3*xG6Pi*xGlue^3 + 2*L*alpha^3*xGlue*xGlui^2 + 2*L*alpha^3*xGlue^2*xGlui + 2*L*alpha^3*xGlue*xGlui^3 + 4*L*alpha^3*xGlue^3*xGlui + 24*alpha*xG6Pi*xGlue*beta^2 + 12*alpha*xG6Pi*xGlui*beta^2 + 48*alpha*xGlue*xGlui*beta^2 + 12*alpha^2*xGlue*xGlui*beta + 12*xG6Pi*xG6Pi2*xGlui*beta^3 + 6*xG6Pi*xGlue*xGlui*beta^3 + 12*xG6Pi2*xGlue*xGlui*beta^3 + 3*alpha^3*xG6Pi*xGlue*xGlui^2 + 6*alpha^3*xG6Pi*xGlue^2*xGlui + 12*alpha^3*xG6Pi*xGlue^3*xGlui + 3*alpha^3*xG6Pi2*xGlue*xGlui^3 + 3*alpha^3*xG6Pi2*xGlue^3*xGlui + 6*L*alpha*xGlue^2*beta^2 + 5*L*alpha^2*xGlue^2*beta + 2*L^2*alpha*xGlue*beta^2 + L*alpha*xGlue^3*beta^2 + 2*L*alpha^2*xGlue^3*beta + 8*L*alpha*xGlui^2*beta^2 + 6*L*alpha^2*xGlui^2*beta + 3*L^2*alpha*xGlui*beta^2 + L*alpha*xGlui^3*beta^2 + 2*L*alpha^2*xGlui^3*beta + 8*L*alpha*xG6Pi*xGlue*beta^2 + 7*L*alpha*xG6Pi*xGlui*beta^2 + 24*L*alpha*xGlue*xGlui*beta^2 + 9*L*alpha^2*xGlue*xGlui*beta + 3*alpha^3*xG6Pi*xG6Pi2^2*xGlue^3*xGlui^2 + 2*L*xG6Pi*xG6Pi2*xGlui*beta^3 + 2*L*xG6Pi2*xGlue*xGlui*beta^3 + L*alpha^3*xG6Pi*xGlue*xGlui^2 + L*alpha^3*xG6Pi*xGlue^2*xGlui + 2*L*alpha^3*xG6Pi*xGlue^3*xGlui + L*alpha^3*xG6Pi2*xGlue*xGlui^3 + L*alpha^3*xG6Pi2*xGlue^3*xGlui + 48*alpha*xG6Pi*xGlue*xGlui*beta^2 + 18*alpha^2*xG6Pi*xGlue*xGlui*beta + 24*alpha*xG6Pi2*xGlue*xGlui*beta^2 + 6*xG6Pi*xG6Pi2*xGlue*xGlui*beta^3 + 6*alpha*xG6Pi2^2*xGlue^2*xGlui^2*beta^2 + 12*alpha^2*xG6Pi2^2*xGlue^2*xGlui^2*beta + 15*alpha^2*xG6Pi2^2*xGlue^2*xGlui^3*beta + 3*alpha^2*xG6Pi2^2*xGlue^3*xGlui^2*beta + 3*alpha^2*xG6Pi2^3*xGlue^2*xGlui^3*beta + 6*alpha^3*xG6Pi*xG6Pi2*xGlue^3*xGlui + 2*L*alpha*xG6Pi*xGlue^2*beta^2 + L*alpha*xG6Pi^2*xGlue*beta^2 + 4*L*alpha^2*xG6Pi*xGlue^2*beta + L*alpha^2*xG6Pi*xGlue^3*beta + 2*L*alpha*xG6Pi*xGlui^2*beta^2 + L*alpha*xG6Pi^2*xGlui*beta^2 + 2*L*alpha^2*xG6Pi*xGlui^2*beta + 7*L*alpha*xG6Pi2*xGlui^2*beta^2 + 2*L*alpha*xG6Pi2*xGlui^3*beta^2 + 2*L*alpha^2*xG6Pi2*xGlui^3*beta + 8*L*alpha*xGlue*xGlui^2*beta^2 + 6*L*alpha*xGlue^2*xGlui*beta^2 + 14*L*alpha^2*xGlue*xGlui^2*beta + 16*L*alpha^2*xGlue^2*xGlui*beta + L^2*alpha*xGlue*xGlui*beta^2 + 3*L^2*alpha^2*xGlue*xGlui*beta + 2*L*alpha^2*xGlue*xGlui^3*beta + 4*L*alpha^2*xGlue^3*xGlui*beta + L*alpha^3*xG6Pi2*xGlue^2*xGlui^2 + 2*L*alpha^3*xG6Pi2*xGlue^3*xGlui^2 + 6*alpha*xG6Pi*xG6Pi2*xGlui^2*beta^2 + 15*alpha*xG6Pi*xGlue*xGlui^2*beta^2 + 18*alpha*xG6Pi*xGlue^2*xGlui*beta^2 + 12*alpha*xG6Pi^2*xGlue*xGlui*beta^2 + 18*alpha^2*xG6Pi*xGlue*xGlui^2*beta + 48*alpha^2*xG6Pi*xGlue^2*xGlui*beta + 6*alpha^2*xG6Pi^2*xGlue*xGlui*beta + 12*alpha^2*xG6Pi*xGlue^3*xGlui*beta + 48*alpha*xG6Pi2*xGlue*xGlui^2*beta^2 + 18*alpha*xG6Pi2*xGlue^2*xGlui*beta^2 + 18*alpha^2*xG6Pi2*xGlue*xGlui^2*beta + 15*alpha^2*xG6Pi2*xGlue^2*xGlui*beta + 15*alpha*xG6Pi2*xGlue*xGlui^3*beta^2 + 3*alpha*xG6Pi2*xGlue^3*xGlui*beta^2 + 18*alpha^2*xG6Pi2*xGlue*xGlui^3*beta + 6*alpha^2*xG6Pi2*xGlue^3*xGlui*beta + 6*alpha^3*xG6Pi*xG6Pi2*xGlue^2*xGlui^2 + 12*alpha^3*xG6Pi*xG6Pi2*xGlue^3*xGlui^2 + 3*alpha^3*xG6Pi^2*xG6Pi2*xGlue^3*xGlui + L*alpha*xG6Pi2^2*xGlui^3*beta^2 + 8*L*alpha^2*xGlue^2*xGlui^2*beta + L^2*alpha^2*xGlue*xGlui^2*beta + 24*alpha^2*xG6Pi*xGlue^2*xGlui^2*beta + 15*alpha^2*xG6Pi^2*xGlue^2*xGlui*beta + 18*alpha*xG6Pi2*xGlue^2*xGlui^2*beta^2 + 15*alpha*xG6Pi2^2*xGlue*xGlui^2*beta^2 + 48*alpha^2*xG6Pi2*xGlue^2*xGlui^2*beta + 12*alpha*xG6Pi2^2*xGlue*xGlui^3*beta^2 + 24*alpha^2*xG6Pi2*xGlue^2*xGlui^3*beta + 12*alpha^2*xG6Pi2*xGlue^3*xGlui^2*beta + 6*alpha^2*xG6Pi2^2*xGlue*xGlui^3*beta + 3*alpha*xG6Pi2^3*xGlue*xGlui^3*beta^2 + 24*alpha*xG6Pi*xG6Pi2*xGlue*xGlui^2*beta^2 + 12*alpha*xG6Pi*xG6Pi2*xGlue^2*xGlui*beta^2 + 9*alpha*xG6Pi^2*xG6Pi2*xGlue*xGlui*beta^2 + 12*alpha^2*xG6Pi*xG6Pi2*xGlue*xGlui^2*beta + 24*alpha^2*xG6Pi*xG6Pi2*xGlue^2*xGlui*beta + 6*alpha^2*xG6Pi*xG6Pi2*xGlue^3*xGlui*beta + L*alpha*xG6Pi2^2*xGlue*xGlui^2*beta^2 + 5*L*alpha^2*xG6Pi2*xGlue^2*xGlui^2*beta + L*alpha^2*xG6Pi2^2*xGlue*xGlui^3*beta + 9*alpha*xG6Pi*xG6Pi2^2*xGlue*xGlui^2*beta^2 + 30*alpha^2*xG6Pi*xG6Pi2*xGlue^2*xGlui^2*beta + 9*alpha^2*xG6Pi^2*xG6Pi2*xGlue^2*xGlui*beta + 8*L*alpha*xG6Pi*xGlue*xGlui*beta^2 + 6*L*alpha^2*xG6Pi*xGlue*xGlui*beta + 8*L*alpha*xG6Pi2*xGlue*xGlui*beta^2 + 30*alpha*xG6Pi*xG6Pi2*xGlue*xGlui*beta^2 + 9*alpha^2*xG6Pi*xG6Pi2^2*xGlue^2*xGlui^2*beta + 2*L*alpha*xG6Pi*xG6Pi2*xGlui^2*beta^2 + 3*L*alpha^2*xG6Pi*xGlue*xGlui^2*beta + 5*L*alpha^2*xG6Pi*xGlue^2*xGlui*beta + L*alpha^2*xG6Pi^2*xGlue*xGlui*beta + 8*L*alpha*xG6Pi2*xGlue*xGlui^2*beta^2 + 2*L*alpha*xG6Pi2*xGlue^2*xGlui*beta^2 + 6*L*alpha^2*xG6Pi2*xGlue*xGlui^2*beta + 4*L*alpha^2*xG6Pi2*xGlue^2*xGlui*beta + 3*L*alpha^2*xG6Pi2*xGlue*xGlui^3*beta + L*alpha^2*xG6Pi2*xGlue^3*xGlui*beta + 2*L*alpha*xG6Pi*xG6Pi2*xGlue*xGlui*beta^2 + 2*L*alpha^2*xG6Pi*xG6Pi2*xGlue*xGlui^2*beta))/(16*beta^4 + 12*L^2*beta^4 + 2*L^3*beta^4 + 24*xG6Pi^2*beta^4 + 8*xG6Pi^3*beta^4 + xG6Pi^4*beta^4 + 24*xGlue^2*beta^4 + 8*xGlue^3*beta^4 + xGlue^4*beta^4 + 24*xGlui^2*beta^4 + 8*xGlui^3*beta^4 + xGlui^4*beta^4 + 24*L*beta^4 + 32*xG6Pi*beta^4 + 32*xGlue*beta^4 + 32*xGlui*beta^4 + alpha^4*xGlue^4 + alpha^4*xGlui^4 + 24*alpha^2*xGlue^2*beta^2 + 24*alpha^2*xGlue^3*beta^2 + 6*alpha^2*xGlue^4*beta^2 + 24*alpha^2*xGlui^2*beta^2 + 24*alpha^2*xGlui^3*beta^2 + 6*alpha^2*xGlui^4*beta^2 + 6*xG6Pi^2*xGlue^2*beta^4 + 6*xG6Pi^2*xGlui^2*beta^4 + 24*xG6Pi2^2*xGlui^2*beta^4 + 24*xG6Pi2^2*xGlui^3*beta^4 + 6*xG6Pi2^2*xGlui^4*beta^4 + 8*xG6Pi2^3*xGlui^3*beta^4 + 4*xG6Pi2^3*xGlui^4*beta^4 + xG6Pi2^4*xGlui^4*beta^4 + 6*xGlue^2*xGlui^2*beta^4 + 32*L*xG6Pi*beta^4 + 8*L*xG6Pi2*beta^4 + 32*L*xGlue*beta^4 + 32*L*xGlui*beta^4 + 2*L*alpha^4*xGlue^4 + L*alpha^4*xGlui^4 + 32*alpha*xGlue*beta^3 + 32*alpha*xGlui*beta^3 + 48*xG6Pi*xGlue*beta^4 + 48*xG6Pi*xGlui*beta^4 + 32*xG6Pi2*xGlui*beta^4 + 48*xGlue*xGlui*beta^4 + 4*alpha^4*xG6Pi*xGlue^4 + 4*alpha^4*xGlue*xGlui^3 + 4*alpha^4*xGlue^3*xGlui + 8*alpha^4*xGlue*xGlui^4 + 8*alpha^4*xGlue^4*xGlui + 14*L*xG6Pi^2*beta^4 + 8*L^2*xG6Pi*beta^4 + 2*L*xG6Pi^3*beta^4 + 8*L^2*xG6Pi2*beta^4 + 2*L^3*xG6Pi2*beta^4 + 14*L*xGlue^2*beta^4 + 8*L^2*xGlue*beta^4 + 2*L*xGlue^3*beta^4 + 14*L*xGlui^2*beta^4 + 8*L^2*xGlui*beta^4 + 2*L*xGlui^3*beta^4 + L^2*alpha^4*xGlue^4 + 48*alpha*xGlue^2*beta^3 + 24*alpha*xGlue^3*beta^3 + 8*alpha^3*xGlue^3*beta + 4*alpha*xGlue^4*beta^3 + 4*alpha^3*xGlue^4*beta + 48*alpha*xGlui^2*beta^3 + 24*alpha*xGlui^3*beta^3 + 8*alpha^3*xGlui^3*beta + 4*alpha*xGlui^4*beta^3 + 4*alpha^3*xGlui^4*beta + 24*xG6Pi*xGlue^2*beta^4 + 24*xG6Pi^2*xGlue*beta^4 + 4*xG6Pi*xGlue^3*beta^4 + 4*xG6Pi^3*xGlue*beta^4 + 24*xG6Pi*xGlui^2*beta^4 + 24*xG6Pi^2*xGlui*beta^4 + 4*xG6Pi*xGlui^3*beta^4 + 4*xG6Pi^3*xGlui*beta^4 + 48*xG6Pi2*xGlui^2*beta^4 + 24*xG6Pi2*xGlui^3*beta^4 + 4*xG6Pi2*xGlui^4*beta^4 + 24*xGlue*xGlui^2*beta^4 + 24*xGlue^2*xGlui*beta^4 + 4*xGlue*xGlui^3*beta^4 + 4*xGlue^3*xGlui*beta^4 + 6*alpha^4*xG6Pi^2*xGlue^4 + 4*alpha^4*xG6Pi^3*xGlue^4 + alpha^4*xG6Pi^4*xGlue^4 + 6*alpha^4*xGlue^2*xGlui^2 + 24*alpha^4*xGlue^2*xGlui^3 + 24*alpha^4*xGlue^3*xGlui^2 + 24*alpha^4*xGlue^2*xGlui^4 + 48*alpha^4*xGlue^3*xGlui^3 + 24*alpha^4*xGlue^4*xGlui^2 + 32*alpha^4*xGlue^3*xGlui^4 + 32*alpha^4*xGlue^4*xGlui^3 + 16*alpha^4*xGlue^4*xGlui^4 + L^2*xG6Pi^2*beta^4 + L^2*xGlue^2*beta^4 + L^2*xGlui^2*beta^4 + 6*L*xG6Pi^2*xG6Pi2*beta^4 + 6*L^2*xG6Pi*xG6Pi2*beta^4 + L*xG6Pi^3*xG6Pi2*beta^4 + 6*L*xG6Pi*xGlue^2*beta^4 + 6*L*xG6Pi^2*xGlue*beta^4 + 2*L^2*xG6Pi*xGlue*beta^4 + 6*L*xG6Pi*xGlui^2*beta^4 + 6*L*xG6Pi^2*xGlui*beta^4 + 2*L^2*xG6Pi*xGlui*beta^4 + 6*L*xG6Pi2*xGlue^2*beta^4 + 6*L^2*xG6Pi2*xGlue*beta^4 + L*xG6Pi2*xGlue^3*beta^4 + 26*L*xG6Pi2*xGlui^2*beta^4 + 8*L*xG6Pi2^2*xGlui*beta^4 + 10*L^2*xG6Pi2*xGlui*beta^4 + 5*L*xG6Pi2*xGlui^3*beta^4 + 6*L*xGlue*xGlui^2*beta^4 + 6*L*xGlue^2*xGlui*beta^4 + 2*L^2*xGlue*xGlui*beta^4 + 4*L*alpha^4*xG6Pi^2*xGlue^4 + L^2*alpha^4*xG6Pi*xGlue^4 + L*alpha^4*xG6Pi^3*xGlue^4 + L^2*alpha^4*xG6Pi2*xGlue^4 + 5*L*alpha^4*xGlue^2*xGlui^2 + 10*L*alpha^4*xGlue^2*xGlui^3 + 16*L*alpha^4*xGlue^3*xGlui^2 + L^2*alpha^4*xGlue*xGlui^3 + L^2*alpha^4*xGlue^3*xGlui + 4*L*alpha^4*xGlue^2*xGlui^4 + 12*L*alpha^4*xGlue^3*xGlui^3 + 16*L*alpha^4*xGlue^4*xGlui^2 + 2*L^2*alpha^4*xGlue^4*xGlui + 8*L*alpha^4*xGlue^4*xGlui^3 + 96*alpha*xG6Pi*xGlue^2*beta^3 + 72*alpha*xG6Pi^2*xGlue*beta^3 + 36*alpha*xG6Pi*xGlue^3*beta^3 + 28*alpha*xG6Pi^3*xGlue*beta^3 + 28*alpha^3*xG6Pi*xGlue^3*beta + 4*alpha*xG6Pi*xGlue^4*beta^3 + 4*alpha*xG6Pi^4*xGlue*beta^3 + 12*alpha^3*xG6Pi*xGlue^4*beta + 48*alpha*xG6Pi*xGlui^2*beta^3 + 24*alpha*xG6Pi^2*xGlui*beta^3 + 12*alpha*xG6Pi*xGlui^3*beta^3 + 4*alpha*xG6Pi^3*xGlui*beta^3 + 4*alpha^3*xG6Pi*xGlui^3*beta + 48*alpha*xG6Pi2*xGlui^2*beta^3 + 48*alpha*xG6Pi2*xGlui^3*beta^3 + 12*alpha*xG6Pi2*xGlui^4*beta^3 + 4*alpha^3*xG6Pi2*xGlui^4*beta + 48*alpha^2*xGlue*xGlui*beta^2 + 168*alpha*xGlue*xGlui^2*beta^3 + 168*alpha*xGlue^2*xGlui*beta^3 + 24*alpha^3*xGlue*xGlui^2*beta + 24*alpha^3*xGlue^2*xGlui*beta + 64*alpha*xGlue*xGlui^3*beta^3 + 64*alpha*xGlue^3*xGlui*beta^3 + 64*alpha^3*xGlue*xGlui^3*beta + 64*alpha^3*xGlue^3*xGlui*beta + 8*alpha*xGlue*xGlui^4*beta^3 + 8*alpha*xGlue^4*xGlui*beta^3 + 24*alpha^3*xGlue*xGlui^4*beta + 24*alpha^3*xGlue^4*xGlui*beta + 48*xG6Pi*xG6Pi2*xGlui^2*beta^4 + 24*xG6Pi^2*xG6Pi2*xGlui*beta^4 + 12*xG6Pi*xG6Pi2*xGlui^3*beta^4 + 4*xG6Pi^3*xG6Pi2*xGlui*beta^4 + 12*xG6Pi*xGlue*xGlui^2*beta^4 + 12*xG6Pi*xGlue^2*xGlui*beta^4 + 12*xG6Pi^2*xGlue*xGlui*beta^4 + 48*xG6Pi2*xGlue*xGlui^2*beta^4 + 24*xG6Pi2*xGlue^2*xGlui*beta^4 + 12*xG6Pi2*xGlue*xGlui^3*beta^4 + 4*xG6Pi2*xGlue^3*xGlui*beta^4 + 12*alpha^4*xG6Pi*xGlue^2*xGlui^2 + 24*alpha^4*xG6Pi*xGlue^2*xGlui^3 + 48*alpha^4*xG6Pi*xGlue^3*xGlui^2 + 12*alpha^4*xG6Pi^2*xGlue^3*xGlui + 48*alpha^4*xG6Pi*xGlue^3*xGlui^3 + 48*alpha^4*xG6Pi*xGlue^4*xGlui^2 + 24*alpha^4*xG6Pi^2*xGlue^4*xGlui + 4*alpha^4*xG6Pi^3*xGlue^3*xGlui + 32*alpha^4*xG6Pi*xGlue^4*xGlui^3 + 8*alpha^4*xG6Pi^3*xGlue^4*xGlui + 12*alpha^4*xG6Pi2*xGlue^2*xGlui^3 + 12*alpha^4*xG6Pi2*xGlue^3*xGlui^2 + 24*alpha^4*xG6Pi2*xGlue^2*xGlui^4 + 48*alpha^4*xG6Pi2*xGlue^3*xGlui^3 + 24*alpha^4*xG6Pi2*xGlue^4*xGlui^2 + 48*alpha^4*xG6Pi2*xGlue^3*xGlui^4 + 48*alpha^4*xG6Pi2*xGlue^4*xGlui^3 + 32*alpha^4*xG6Pi2*xGlue^4*xGlui^4 + 38*L*alpha^2*xGlue^2*beta^2 + 30*L*alpha^2*xGlue^3*beta^2 + 14*L^2*alpha*xGlue^2*beta^3 + 6*L*alpha^2*xGlue^4*beta^2 + 2*L^2*alpha*xGlue^3*beta^3 + 6*L^2*alpha^3*xGlue^3*beta + 2*L^2*alpha^3*xGlue^4*beta + 26*L*alpha^2*xGlui^2*beta^2 + 18*L*alpha^2*xGlui^3*beta^2 + 8*L^2*alpha*xGlui^2*beta^3 + 3*L*alpha^2*xGlui^4*beta^2 + L^2*alpha*xGlui^3*beta^3 + L^2*alpha^3*xGlui^3*beta + L^2*xG6Pi^2*xG6Pi2*beta^4 + L^2*xG6Pi2*xGlue^2*beta^4 + 14*L*xG6Pi2^2*xGlui^2*beta^4 + L^2*xG6Pi2*xGlui^2*beta^4 + 4*L^2*xG6Pi2^2*xGlui*beta^4 + 4*L*xG6Pi2^2*xGlui^3*beta^4 + 2*L*xG6Pi2^3*xGlui^2*beta^4 + L*xG6Pi2^3*xGlui^3*beta^4 + L^2*alpha^4*xGlue^2*xGlui^2 + 2*L^2*alpha^4*xGlue^2*xGlui^3 + 72*alpha^2*xG6Pi*xGlue^2*beta^2 + 60*alpha*xG6Pi^2*xGlue^2*beta^3 + 60*alpha^2*xG6Pi*xGlue^3*beta^2 + 12*alpha*xG6Pi^2*xGlue^3*beta^3 + 12*alpha*xG6Pi^3*xGlue^2*beta^3 + 12*alpha^2*xG6Pi*xGlue^4*beta^2 + 36*alpha^3*xG6Pi^2*xGlue^3*beta + 12*alpha^3*xG6Pi^2*xGlue^4*beta + 20*alpha^3*xG6Pi^3*xGlue^3*beta + 24*alpha^2*xG6Pi*xGlui^2*beta^2 + 4*alpha^3*xG6Pi^3*xGlue^4*beta + 4*alpha^3*xG6Pi^4*xGlue^3*beta + 12*alpha*xG6Pi^2*xGlui^2*beta^3 + 12*alpha^2*xG6Pi*xGlui^3*beta^2 + 24*alpha^2*xG6Pi2*xGlui^3*beta^2 + 24*alpha*xG6Pi2^2*xGlui^3*beta^3 + 12*alpha^2*xG6Pi2*xGlui^4*beta^2 + 12*alpha*xG6Pi2^2*xGlui^4*beta^3 + 4*alpha*xG6Pi2^3*xGlui^4*beta^3 + 168*alpha^2*xGlue*xGlui^2*beta^2 + 168*alpha^2*xGlue^2*xGlui*beta^2 + 120*alpha*xGlue^2*xGlui^2*beta^3 + 120*alpha^2*xGlue*xGlui^3*beta^2 + 120*alpha^2*xGlue^3*xGlui*beta^2 + 120*alpha^3*xGlue^2*xGlui^2*beta + 24*alpha*xGlue^2*xGlui^3*beta^3 + 24*alpha*xGlue^3*xGlui^2*beta^3 + 24*alpha^2*xGlue*xGlui^4*beta^2 + 24*alpha^2*xGlue^4*xGlui*beta^2 + 168*alpha^3*xGlue^2*xGlui^3*beta + 168*alpha^3*xGlue^3*xGlui^2*beta + 48*alpha^3*xGlue^2*xGlui^4*beta + 160*alpha^3*xGlue^3*xGlui^3*beta + 48*alpha^3*xGlue^4*xGlui^2*beta + 32*alpha^3*xGlue^3*xGlui^4*beta + 32*alpha^3*xGlue^4*xGlui^3*beta + 48*L*alpha*xGlue*beta^3 + 40*L*alpha*xGlui*beta^3 + 24*xG6Pi*xG6Pi2^2*xGlui^2*beta^4 + 12*xG6Pi^2*xG6Pi2*xGlui^2*beta^4 + 12*xG6Pi*xG6Pi2^2*xGlui^3*beta^4 + 4*xG6Pi*xG6Pi2^3*xGlui^3*beta^4 + 12*xG6Pi2*xGlue^2*xGlui^2*beta^4 + 24*xG6Pi2^2*xGlue*xGlui^2*beta^4 + 12*xG6Pi2^2*xGlue*xGlui^3*beta^4 + 4*xG6Pi2^3*xGlue*xGlui^3*beta^4 + 6*alpha^4*xG6Pi^2*xGlue^2*xGlui^2 + 24*alpha^4*xG6Pi^2*xGlue^3*xGlui^2 + 24*alpha^4*xG6Pi^2*xGlue^4*xGlui^2 + 6*alpha^4*xG6Pi2^2*xGlue^2*xGlui^4 + 12*alpha^4*xG6Pi2^2*xGlue^3*xGlui^3 + 6*alpha^4*xG6Pi2^2*xGlue^4*xGlui^2 + 24*alpha^4*xG6Pi2^2*xGlue^3*xGlui^4 + 24*alpha^4*xG6Pi2^2*xGlue^4*xGlui^3 + 24*alpha^4*xG6Pi2^2*xGlue^4*xGlui^4 + 4*alpha^4*xG6Pi2^3*xGlue^3*xGlui^4 + 4*alpha^4*xG6Pi2^3*xGlue^4*xGlui^3 + 8*alpha^4*xG6Pi2^3*xGlue^4*xGlui^4 + alpha^4*xG6Pi2^4*xGlue^4*xGlui^4 + 12*L*xG6Pi*xG6Pi2*beta^4 + 28*L*xG6Pi*xGlue*beta^4 + 28*L*xG6Pi*xGlui*beta^4 + 12*L*xG6Pi2*xGlue*beta^4 + 36*L*xG6Pi2*xGlui*beta^4 + 28*L*xGlue*xGlui*beta^4 + 17*L^2*alpha^2*xGlue^2*beta^2 + 8*L^2*alpha^2*xGlue^3*beta^2 + 2*L^3*alpha^2*xGlue^2*beta^2 + L^2*alpha^2*xGlue^4*beta^2 + 7*L^2*alpha^2*xGlui^2*beta^2 + 2*L^2*alpha^2*xGlui^3*beta^2 + 5*L*alpha^4*xG6Pi*xGlue^4 + L*alpha^4*xG6Pi2*xGlue^4 + 3*L*alpha^4*xGlue*xGlui^3 + 5*L*alpha^4*xGlue^3*xGlui + 4*L*alpha^4*xGlue*xGlui^4 + 10*L*alpha^4*xGlue^4*xGlui + 80*alpha*xG6Pi*xGlue*beta^3 + 48*alpha*xG6Pi*xGlui*beta^3 + 160*alpha*xGlue*xGlui*beta^3 + 48*xG6Pi*xG6Pi2*xGlui*beta^4 + 48*xG6Pi*xGlue*xGlui*beta^4 + 48*xG6Pi2*xGlue*xGlui*beta^4 + 78*alpha^2*xG6Pi^2*xGlue^2*beta^2 + 48*alpha^2*xG6Pi^2*xGlue^3*beta^2 + 36*alpha^2*xG6Pi^3*xGlue^2*beta^2 + 6*alpha^2*xG6Pi^2*xGlue^4*beta^2 + 12*alpha^2*xG6Pi^3*xGlue^3*beta^2 + 6*alpha^2*xG6Pi^4*xGlue^2*beta^2 + 6*alpha^2*xG6Pi^2*xGlui^2*beta^2 + 6*alpha^2*xG6Pi2^2*xGlui^4*beta^2 + 324*alpha^2*xGlue^2*xGlui^2*beta^2 + 168*alpha^2*xGlue^2*xGlui^3*beta^2 + 168*alpha^2*xGlue^3*xGlui^2*beta^2 + 24*alpha^2*xGlue^2*xGlui^4*beta^2 + 48*alpha^2*xGlue^3*xGlui^3*beta^2 + 24*alpha^2*xGlue^4*xGlui^2*beta^2 + 4*alpha^4*xG6Pi*xGlue*xGlui^3 + 12*alpha^4*xG6Pi*xGlue^3*xGlui + 24*alpha^4*xG6Pi*xGlue^4*xGlui + 4*alpha^4*xG6Pi2*xGlue*xGlui^4 + 4*alpha^4*xG6Pi2*xGlue^4*xGlui + 52*L*alpha*xGlue^2*beta^3 + 24*L^2*alpha*xGlue*beta^3 + 18*L*alpha*xGlue^3*beta^3 + 14*L*alpha^3*xGlue^3*beta + 4*L^3*alpha*xGlue*beta^3 + 2*L*alpha*xGlue^4*beta^3 + 6*L*alpha^3*xGlue^4*beta + 40*L*alpha*xGlui^2*beta^3 + 16*L^2*alpha*xGlui*beta^3 + 12*L*alpha*xGlui^3*beta^3 + 8*L*alpha^3*xGlui^3*beta + 2*L^3*alpha*xGlui*beta^3 + L*alpha*xGlui^4*beta^3 + 3*L*alpha^3*xGlui^4*beta + 6*xG6Pi^2*xG6Pi2^2*xGlui^2*beta^4 + 6*xG6Pi2^2*xGlue^2*xGlui^2*beta^4 + 76*L*alpha*xG6Pi*xGlue*beta^3 + 40*L*alpha*xG6Pi*xGlui*beta^3 + 20*L*alpha*xG6Pi2*xGlue*beta^3 + 8*L*alpha*xG6Pi2*xGlui*beta^3 + 140*L*alpha*xGlue*xGlui*beta^3 + 12*xG6Pi*xG6Pi2^2*xGlue*xGlui^2*beta^4 + 12*alpha^4*xG6Pi^2*xG6Pi2*xGlue^3*xGlui^2 + 12*alpha^4*xG6Pi*xG6Pi2^2*xGlue^3*xGlui^3 + 12*alpha^4*xG6Pi*xG6Pi2^2*xGlue^4*xGlui^2 + 24*alpha^4*xG6Pi^2*xG6Pi2*xGlue^4*xGlui^2 + 24*alpha^4*xG6Pi*xG6Pi2^2*xGlue^4*xGlui^3 + 4*alpha^4*xG6Pi*xG6Pi2^3*xGlue^4*xGlui^3 + 12*L*xG6Pi*xG6Pi2*xGlue*beta^4 + 32*L*xG6Pi*xG6Pi2*xGlui*beta^4 + 12*L*xG6Pi*xGlue*xGlui*beta^4 + 32*L*xG6Pi2*xGlue*xGlui*beta^4 + 40*L*alpha^2*xG6Pi^2*xGlue^2*beta^2 + 14*L^2*alpha^2*xG6Pi*xGlue^2*beta^2 + 12*L*alpha^2*xG6Pi^2*xGlue^3*beta^2 + 7*L*alpha^2*xG6Pi^3*xGlue^2*beta^2 + 3*L^2*alpha^2*xG6Pi*xGlue^3*beta^2 + 3*L*alpha^2*xG6Pi^2*xGlui^2*beta^2 + 2*L^2*alpha^2*xG6Pi*xGlui^2*beta^2 + 15*L^2*alpha^2*xG6Pi2*xGlue^2*beta^2 + 8*L^2*alpha^2*xG6Pi2*xGlue^3*beta^2 + 2*L^3*alpha^2*xG6Pi2*xGlue^2*beta^2 + L^2*alpha^2*xG6Pi2*xGlue^4*beta^2 + 2*L^2*alpha^2*xG6Pi2*xGlui^2*beta^2 + 2*L^2*alpha*xG6Pi2^2*xGlui^2*beta^3 + L^2*alpha^2*xG6Pi2*xGlui^3*beta^2 + 3*L*alpha^2*xG6Pi2^2*xGlui^4*beta^2 + 135*L*alpha^2*xGlue^2*xGlui^2*beta^2 + 20*L^2*alpha^2*xGlue*xGlui^2*beta^2 + 30*L^2*alpha^2*xGlue^2*xGlui*beta^2 + 26*L*alpha^2*xGlue^2*xGlui^3*beta^2 + 32*L*alpha^2*xGlue^3*xGlui^2*beta^2 + 3*L^2*alpha^2*xGlue*xGlui^3*beta^2 + 5*L^2*alpha^2*xGlue^3*xGlui*beta^2 + 12*L^2*alpha^3*xGlue^2*xGlui^2*beta + 2*L^2*alpha^3*xGlue^2*xGlui^3*beta + 3*L*alpha^4*xG6Pi*xG6Pi2*xGlue^4 + 2*L*alpha^4*xG6Pi*xGlue*xGlui^3 + 8*L*alpha^4*xG6Pi*xGlue^3*xGlui + 16*L*alpha^4*xG6Pi*xGlue^4*xGlui + 2*L*alpha^4*xG6Pi2*xGlue^3*xGlui + 2*L*alpha^4*xG6Pi2*xGlue*xGlui^4 + 8*L*alpha^4*xG6Pi2*xGlue^4*xGlui + 240*alpha*xG6Pi*xGlue*xGlui*beta^3 + 80*alpha*xG6Pi2*xGlue*xGlui*beta^3 + 48*xG6Pi*xG6Pi2*xGlue*xGlui*beta^4 + 324*alpha^2*xG6Pi*xGlue^2*xGlui^2*beta^2 + 48*alpha^2*xG6Pi^2*xGlue*xGlui^2*beta^2 + 192*alpha^2*xG6Pi^2*xGlue^2*xGlui*beta^2 + 72*alpha^2*xG6Pi*xGlue^2*xGlui^3*beta^2 + 96*alpha^2*xG6Pi*xGlue^3*xGlui^2*beta^2 + 60*alpha^2*xG6Pi^2*xGlue^3*xGlui*beta^2 + 36*alpha^2*xG6Pi^3*xGlue^2*xGlui*beta^2 + 60*alpha^3*xG6Pi^2*xGlue^2*xGlui^2*beta + 72*alpha^3*xG6Pi^2*xGlue^3*xGlui^2*beta + 324*alpha^2*xG6Pi2*xGlue^2*xGlui^2*beta^2 + 60*alpha*xG6Pi2^2*xGlue^2*xGlui^2*beta^3 + 324*alpha^2*xG6Pi2*xGlue^2*xGlui^3*beta^2 + 180*alpha^2*xG6Pi2*xGlue^3*xGlui^2*beta^2 + 60*alpha^2*xG6Pi2^2*xGlue*xGlui^3*beta^2 + 48*alpha*xG6Pi2^2*xGlue^2*xGlui^3*beta^3 + 12*alpha*xG6Pi2^2*xGlue^3*xGlui^2*beta^3 + 72*alpha^2*xG6Pi2*xGlue^2*xGlui^4*beta^2 + 96*alpha^2*xG6Pi2*xGlue^3*xGlui^3*beta^2 + 24*alpha^2*xG6Pi2*xGlue^4*xGlui^2*beta^2 + 48*alpha^2*xG6Pi2^2*xGlue*xGlui^4*beta^2 + 48*alpha^3*xG6Pi2^2*xGlue^2*xGlui^3*beta + 36*alpha^3*xG6Pi2^2*xGlue^3*xGlui^2*beta + 12*alpha*xG6Pi2^3*xGlue^2*xGlui^3*beta^3 + 12*alpha^2*xG6Pi2^3*xGlue*xGlui^4*beta^2 + 60*alpha^3*xG6Pi2^2*xGlue^2*xGlui^4*beta + 120*alpha^3*xG6Pi2^2*xGlue^3*xGlui^3*beta + 12*alpha^3*xG6Pi2^2*xGlue^4*xGlui^2*beta + 72*alpha^3*xG6Pi2^2*xGlue^3*xGlui^4*beta + 24*alpha^3*xG6Pi2^2*xGlue^4*xGlui^3*beta + 12*alpha^3*xG6Pi2^3*xGlue^2*xGlui^4*beta + 20*alpha^3*xG6Pi2^3*xGlue^3*xGlui^3*beta + 28*alpha^3*xG6Pi2^3*xGlue^3*xGlui^4*beta + 4*alpha^3*xG6Pi2^3*xGlue^4*xGlui^3*beta + 4*alpha^3*xG6Pi2^4*xGlue^3*xGlui^4*beta + 12*alpha^4*xG6Pi*xG6Pi2*xGlue^4*xGlui + 56*L*alpha*xG6Pi*xGlue^2*beta^3 + 38*L*alpha*xG6Pi^2*xGlue*beta^3 + 18*L^2*alpha*xG6Pi*xGlue*beta^3 + 10*L*alpha*xG6Pi*xGlue^3*beta^3 + 6*L*alpha*xG6Pi^3*xGlue*beta^3 + 30*L*alpha^3*xG6Pi*xGlue^3*beta + 10*L*alpha^3*xG6Pi*xGlue^4*beta + 24*L*alpha*xG6Pi*xGlui^2*beta^3 + 12*L*alpha*xG6Pi^2*xGlui*beta^3 + 8*L^2*alpha*xG6Pi*xGlui*beta^3 + 3*L*alpha*xG6Pi*xGlui^3*beta^3 + L*alpha*xG6Pi^3*xGlui*beta^3 + 3*L*alpha^3*xG6Pi*xGlui^3*beta + 24*L*alpha*xG6Pi2*xGlue^2*beta^3 + 18*L^2*alpha*xG6Pi2*xGlue*beta^3 + 9*L*alpha*xG6Pi2*xGlue^3*beta^3 + 7*L*alpha^3*xG6Pi2*xGlue^3*beta + 4*L^3*alpha*xG6Pi2*xGlue*beta^3 + L*alpha*xG6Pi2*xGlue^4*beta^3 + 3*L*alpha^3*xG6Pi2*xGlue^4*beta + 40*L*alpha*xG6Pi2*xGlui^2*beta^3 + 8*L^2*alpha*xG6Pi2*xGlui*beta^3 + 22*L*alpha*xG6Pi2*xGlui^3*beta^3 + 2*L^3*alpha*xG6Pi2*xGlui*beta^3 + 3*L*alpha*xG6Pi2*xGlui^4*beta^3 + 3*L*alpha^3*xG6Pi2*xGlui^4*beta + 56*L*alpha^2*xGlue*xGlui*beta^2 + 82*L*alpha*xGlue*xGlui^2*beta^3 + 88*L*alpha*xGlue^2*xGlui*beta^3 + 22*L*alpha^3*xGlue*xGlui^2*beta + 28*L*alpha^3*xGlue^2*xGlui*beta + 30*L^2*alpha*xGlue*xGlui*beta^3 + 13*L*alpha*xGlue*xGlui^3*beta^3 + 15*L*alpha*xGlue^3*xGlui*beta^3 + 35*L*alpha^3*xGlue*xGlui^3*beta + 65*L*alpha^3*xGlue^3*xGlui*beta + 8*L*alpha^3*xGlue*xGlui^4*beta + 20*L*alpha^3*xGlue^4*xGlui*beta + 6*alpha^4*xG6Pi^2*xG6Pi2^2*xGlue^4*xGlui^2 + 3*L*xG6Pi*xG6Pi2*xGlue^2*beta^4 + 3*L*xG6Pi^2*xG6Pi2*xGlue*beta^4 + 2*L^2*xG6Pi*xG6Pi2*xGlue*beta^4 + 11*L*xG6Pi*xG6Pi2*xGlui^2*beta^4 + 8*L*xG6Pi*xG6Pi2^2*xGlui*beta^4 + 7*L*xG6Pi^2*xG6Pi2*xGlui*beta^4 + 2*L^2*xG6Pi*xG6Pi2*xGlui*beta^4 + 11*L*xG6Pi2*xGlue*xGlui^2*beta^4 + 7*L*xG6Pi2*xGlue^2*xGlui*beta^4 + 8*L*xG6Pi2^2*xGlue*xGlui*beta^4 + 2*L^2*xG6Pi2*xGlue*xGlui*beta^4 + L^2*alpha^2*xG6Pi^2*xGlue^2*beta^2 + 3*L^2*alpha^2*xGlue^2*xGlui^2*beta^2 + 3*L*alpha^4*xG6Pi^2*xG6Pi2*xGlue^4 + L^2*alpha^4*xG6Pi*xG6Pi2*xGlue^4 + L*alpha^4*xG6Pi^3*xG6Pi2*xGlue^4 + 5*L*alpha^4*xG6Pi*xGlue^2*xGlui^2 + 4*L*alpha^4*xG6Pi*xGlue^2*xGlui^3 + 12*L*alpha^4*xG6Pi*xGlue^3*xGlui^2 + 3*L*alpha^4*xG6Pi^2*xGlue^3*xGlui + 12*L*alpha^4*xG6Pi*xGlue^4*xGlui^2 + 6*L*alpha^4*xG6Pi^2*xGlue^4*xGlui + L*alpha^4*xG6Pi2*xGlue^2*xGlui^2 + 4*L*alpha^4*xG6Pi2*xGlue^2*xGlui^3 + 10*L*alpha^4*xG6Pi2*xGlue^3*xGlui^2 + L^2*alpha^4*xG6Pi2*xGlue^3*xGlui + 4*L*alpha^4*xG6Pi2*xGlue^2*xGlui^4 + 8*L*alpha^4*xG6Pi2*xGlue^3*xGlui^3 + 16*L*alpha^4*xG6Pi2*xGlue^4*xGlui^2 + 2*L*alpha^4*xG6Pi2^2*xGlue^4*xGlui + 3*L^2*alpha^4*xG6Pi2*xGlue^4*xGlui + 8*L*alpha^4*xG6Pi2*xGlue^4*xGlui^3 + 48*alpha*xG6Pi*xG6Pi2*xGlui^2*beta^3 + 24*alpha*xG6Pi*xG6Pi2*xGlui^3*beta^3 + 96*alpha^2*xG6Pi*xGlue*xGlui*beta^2 + 156*alpha*xG6Pi*xGlue*xGlui^2*beta^3 + 180*alpha*xG6Pi*xGlue^2*xGlui*beta^3 + 120*alpha*xG6Pi^2*xGlue*xGlui*beta^3 + 36*alpha^3*xG6Pi*xGlue*xGlui^2*beta + 60*alpha^3*xG6Pi*xGlue^2*xGlui*beta + 28*alpha*xG6Pi*xGlue*xGlui^3*beta^3 + 36*alpha*xG6Pi*xGlue^3*xGlui*beta^3 + 20*alpha*xG6Pi^3*xGlue*xGlui*beta^3 + 36*alpha^3*xG6Pi*xGlue*xGlui^3*beta + 156*alpha^3*xG6Pi*xGlue^3*xGlui*beta + 48*alpha^3*xG6Pi*xGlue^4*xGlui*beta + 240*alpha*xG6Pi2*xGlue*xGlui^2*beta^3 + 96*alpha*xG6Pi2*xGlue^2*xGlui*beta^3 + 156*alpha*xG6Pi2*xGlue*xGlui^3*beta^3 + 36*alpha*xG6Pi2*xGlue^3*xGlui*beta^3 + 36*alpha^3*xG6Pi2*xGlue*xGlui^3*beta + 28*alpha^3*xG6Pi2*xGlue^3*xGlui*beta + 28*alpha*xG6Pi2*xGlue*xGlui^4*beta^3 + 4*alpha*xG6Pi2*xGlue^4*xGlui*beta^3 + 36*alpha^3*xG6Pi2*xGlue*xGlui^4*beta + 12*alpha^3*xG6Pi2*xGlue^4*xGlui*beta + 24*xG6Pi*xG6Pi2*xGlue*xGlui^2*beta^4 + 12*xG6Pi*xG6Pi2*xGlue^2*xGlui*beta^4 + 12*xG6Pi^2*xG6Pi2*xGlue*xGlui*beta^4 + 78*alpha^2*xG6Pi^2*xGlue^2*xGlui^2*beta^2 + 78*alpha^2*xG6Pi2^2*xGlue^2*xGlui^2*beta^2 + 192*alpha^2*xG6Pi2^2*xGlue^2*xGlui^3*beta^2 + 48*alpha^2*xG6Pi2^2*xGlue^3*xGlui^2*beta^2 + 78*alpha^2*xG6Pi2^2*xGlue^2*xGlui^4*beta^2 + 60*alpha^2*xG6Pi2^2*xGlue^3*xGlui^3*beta^2 + 6*alpha^2*xG6Pi2^2*xGlue^4*xGlui^2*beta^2 + 36*alpha^2*xG6Pi2^3*xGlue^2*xGlui^3*beta^2 + 36*alpha^2*xG6Pi2^3*xGlue^2*xGlui^4*beta^2 + 12*alpha^2*xG6Pi2^3*xGlue^3*xGlui^3*beta^2 + 6*alpha^2*xG6Pi2^4*xGlue^2*xGlui^4*beta^2 + 12*alpha^4*xG6Pi*xG6Pi2*xGlue^2*xGlui^3 + 24*alpha^4*xG6Pi*xG6Pi2*xGlue^3*xGlui^2 + 48*alpha^4*xG6Pi*xG6Pi2*xGlue^3*xGlui^3 + 48*alpha^4*xG6Pi*xG6Pi2*xGlue^4*xGlui^2 + 12*alpha^4*xG6Pi^2*xG6Pi2*xGlue^4*xGlui + 48*alpha^4*xG6Pi*xG6Pi2*xGlue^4*xGlui^3 + 4*alpha^4*xG6Pi^3*xG6Pi2*xGlue^4*xGlui + 70*L*alpha^2*xG6Pi*xGlue^2*beta^2 + 14*L*alpha*xG6Pi^2*xGlue^2*beta^3 + 40*L*alpha^2*xG6Pi*xGlue^3*beta^2 + 4*L^2*alpha*xG6Pi*xGlue^2*beta^3 + 2*L^2*alpha*xG6Pi^2*xGlue*beta^3 + 5*L*alpha^2*xG6Pi*xGlue^4*beta^2 + 20*L*alpha^3*xG6Pi^2*xGlue^3*beta + 5*L^2*alpha^3*xG6Pi*xGlue^3*beta + 4*L*alpha^3*xG6Pi^2*xGlue^4*beta + 4*L*alpha^3*xG6Pi^3*xGlue^3*beta + L^2*alpha^3*xG6Pi*xGlue^4*beta + 18*L*alpha^2*xG6Pi*xGlui^2*beta^2 + 3*L*alpha*xG6Pi^2*xGlui^2*beta^3 + 6*L*alpha^2*xG6Pi*xGlui^3*beta^2 + 2*L^2*alpha*xG6Pi*xGlui^2*beta^3 + L^2*alpha*xG6Pi^2*xGlui*beta^3 + 18*L*alpha^2*xG6Pi2*xGlue^2*beta^2 + 15*L*alpha^2*xG6Pi2*xGlue^3*beta^2 + 12*L^2*alpha*xG6Pi2*xGlue^2*beta^3 + 3*L*alpha^2*xG6Pi2*xGlue^4*beta^2 + 2*L^2*alpha*xG6Pi2*xGlue^3*beta^3 + 6*L^2*alpha^3*xG6Pi2*xGlue^3*beta + 2*L^2*alpha^3*xG6Pi2*xGlue^4*beta + 2*L*alpha^2*xG6Pi2*xGlui^2*beta^2 + 4*L*alpha*xG6Pi2^2*xGlui^2*beta^3 + 17*L*alpha^2*xG6Pi2*xGlui^3*beta^2 + 7*L^2*alpha*xG6Pi2*xGlui^2*beta^3 + 10*L*alpha*xG6Pi2^2*xGlui^3*beta^3 + 6*L*alpha^2*xG6Pi2*xGlui^4*beta^2 + L^2*alpha*xG6Pi2*xGlui^3*beta^3 + 3*L*alpha*xG6Pi2^2*xGlui^4*beta^3 + L*alpha*xG6Pi2^3*xGlui^4*beta^3 + 114*L*alpha^2*xGlue*xGlui^2*beta^2 + 150*L*alpha^2*xGlue^2*xGlui*beta^2 + 24*L^2*alpha^2*xGlue*xGlui*beta^2 + 25*L*alpha*xGlue^2*xGlui^2*beta^3 + 45*L*alpha^2*xGlue*xGlui^3*beta^2 + 75*L*alpha^2*xGlue^3*xGlui*beta^2 + 75*L*alpha^3*xGlue^2*xGlui^2*beta + 4*L^2*alpha*xGlue*xGlui^2*beta^3 + 5*L^2*alpha*xGlue^2*xGlui*beta^3 + 8*L^2*alpha^3*xGlue*xGlui^2*beta + 9*L^2*alpha^3*xGlue^2*xGlui*beta + 4*L^3*alpha^2*xGlue*xGlui*beta^2 + 4*L*alpha^2*xGlue*xGlui^4*beta^2 + 10*L*alpha^2*xGlue^4*xGlui*beta^2 + 44*L*alpha^3*xGlue^2*xGlui^3*beta + 80*L*alpha^3*xGlue^3*xGlui^2*beta + 4*L^2*alpha^3*xGlue*xGlui^3*beta + 10*L^2*alpha^3*xGlue^3*xGlui*beta + 2*L^3*alpha^3*xGlue^2*xGlui*beta + 4*L*alpha^3*xGlue^2*xGlui^4*beta + 20*L*alpha^3*xGlue^3*xGlui^3*beta + 16*L*alpha^3*xGlue^4*xGlui^2*beta + 2*L^2*alpha^3*xGlue^4*xGlui*beta + 6*L*xG6Pi*xG6Pi2^2*xGlui^2*beta^4 + 2*L*xG6Pi^2*xG6Pi2^2*xGlui*beta^4 + L^2*xG6Pi*xG6Pi2^2*xGlui*beta^4 + L*xG6Pi*xG6Pi2^3*xGlui^2*beta^4 + 6*L*xG6Pi2^2*xGlue*xGlui^2*beta^4 + 2*L*xG6Pi2^2*xGlue^2*xGlui*beta^4 + L^2*xG6Pi2^2*xGlue*xGlui*beta^4 + L*xG6Pi2^3*xGlue*xGlui^2*beta^4 + L*alpha^4*xG6Pi^2*xGlue^2*xGlui^2 + L^2*alpha^4*xG6Pi*xGlue^2*xGlui^2 + 2*L*alpha^4*xG6Pi2^2*xGlue^3*xGlui^2 + L^2*alpha^4*xG6Pi2*xGlue^2*xGlui^3 + L*alpha^4*xG6Pi2^2*xGlue^2*xGlui^4 + L*alpha^4*xG6Pi2^2*xGlue^3*xGlui^3 + 6*L*alpha^4*xG6Pi2^2*xGlue^4*xGlui^2 + L^2*alpha^4*xG6Pi2^2*xGlue^4*xGlui + 2*L*alpha^4*xG6Pi2^2*xGlue^4*xGlui^3 + L*alpha^4*xG6Pi2^3*xGlue^4*xGlui^2 + 12*alpha*xG6Pi^2*xG6Pi2*xGlui^2*beta^3 + 12*alpha^2*xG6Pi*xG6Pi2*xGlui^3*beta^2 + 12*alpha*xG6Pi*xG6Pi2^2*xGlui^3*beta^3 + 180*alpha^2*xG6Pi*xGlue*xGlui^2*beta^2 + 324*alpha^2*xG6Pi*xGlue^2*xGlui*beta^2 + 60*alpha^2*xG6Pi^2*xGlue*xGlui*beta^2 + 60*alpha*xG6Pi*xGlue^2*xGlui^2*beta^3 + 36*alpha*xG6Pi^2*xGlue*xGlui^2*beta^3 + 48*alpha*xG6Pi^2*xGlue^2*xGlui*beta^3 + 60*alpha^2*xG6Pi*xGlue*xGlui^3*beta^2 + 180*alpha^2*xG6Pi*xGlue^3*xGlui*beta^2 + 12*alpha^2*xG6Pi^3*xGlue*xGlui*beta^2 + 180*alpha^3*xG6Pi*xGlue^2*xGlui^2*beta + 12*alpha^3*xG6Pi^2*xGlue*xGlui^2*beta + 48*alpha^3*xG6Pi^2*xGlue^2*xGlui*beta + 24*alpha^2*xG6Pi*xGlue^4*xGlui*beta^2 + 96*alpha^3*xG6Pi*xGlue^2*xGlui^3*beta + 240*alpha^3*xG6Pi*xGlue^3*xGlui^2*beta + 120*alpha^3*xG6Pi^2*xGlue^3*xGlui*beta + 12*alpha^3*xG6Pi^3*xGlue^2*xGlui*beta + 80*alpha^3*xG6Pi*xGlue^3*xGlui^3*beta + 48*alpha^3*xG6Pi*xGlue^4*xGlui^2*beta + 24*alpha^3*xG6Pi^2*xGlue^4*xGlui*beta + 28*alpha^3*xG6Pi^3*xGlue^3*xGlui*beta + 96*alpha^2*xG6Pi2*xGlue*xGlui^2*beta^2 + 72*alpha^2*xG6Pi2*xGlue^2*xGlui*beta^2 + 180*alpha*xG6Pi2*xGlue^2*xGlui^2*beta^3 + 72*alpha*xG6Pi2^2*xGlue*xGlui^2*beta^3 + 180*alpha^2*xG6Pi2*xGlue*xGlui^3*beta^2 + 60*alpha^2*xG6Pi2*xGlue^3*xGlui*beta^2 + 60*alpha^3*xG6Pi2*xGlue^2*xGlui^2*beta + 60*alpha*xG6Pi2*xGlue^2*xGlui^3*beta^3 + 36*alpha*xG6Pi2*xGlue^3*xGlui^2*beta^3 + 120*alpha*xG6Pi2^2*xGlue*xGlui^3*beta^3 + 60*alpha^2*xG6Pi2*xGlue*xGlui^4*beta^2 + 12*alpha^2*xG6Pi2*xGlue^4*xGlui*beta^2 + 180*alpha^3*xG6Pi2*xGlue^2*xGlui^3*beta + 156*alpha^3*xG6Pi2*xGlue^3*xGlui^2*beta + 36*alpha*xG6Pi2^2*xGlue*xGlui^4*beta^3 + 28*alpha*xG6Pi2^3*xGlue*xGlui^3*beta^3 + 96*alpha^3*xG6Pi2*xGlue^2*xGlui^4*beta + 240*alpha^3*xG6Pi2*xGlue^3*xGlui^3*beta + 48*alpha^3*xG6Pi2*xGlue^4*xGlui^2*beta + 12*alpha^3*xG6Pi2^2*xGlue*xGlui^4*beta + 20*alpha*xG6Pi2^3*xGlue*xGlui^4*beta^3 + 80*alpha^3*xG6Pi2*xGlue^3*xGlui^4*beta + 48*alpha^3*xG6Pi2*xGlue^4*xGlui^3*beta + 4*alpha*xG6Pi2^4*xGlue*xGlui^4*beta^3 + 4*L*xG6Pi*xG6Pi2^2*xGlue*xGlui*beta^4 + L^2*alpha^2*xG6Pi^2*xG6Pi2*xGlue^2*beta^2 + 54*L*alpha^2*xG6Pi2^2*xGlue^2*xGlui^2*beta^2 + L^2*alpha^2*xG6Pi2*xGlue^2*xGlui^2*beta^2 + 4*L^2*alpha^2*xG6Pi2^2*xGlue*xGlui^2*beta^2 + 11*L^2*alpha^2*xG6Pi2^2*xGlue^2*xGlui*beta^2 + 16*L*alpha^2*xG6Pi2^2*xGlue^2*xGlui^3*beta^2 + 16*L*alpha^2*xG6Pi2^2*xGlue^3*xGlui^2*beta^2 + 9*L*alpha^2*xG6Pi2^3*xGlue^2*xGlui^2*beta^2 + 3*L^2*alpha^2*xG6Pi2^2*xGlue^3*xGlui*beta^2 + 2*L^2*alpha^3*xG6Pi2^2*xGlue^2*xGlui^2*beta + L*alpha^2*xG6Pi2^3*xGlue^2*xGlui^3*beta^2 + 3*L*alpha^2*xG6Pi2^3*xGlue^3*xGlui^2*beta^2 + L*alpha^4*xG6Pi*xG6Pi2*xGlue^2*xGlui^2 + 2*L*alpha^4*xG6Pi*xG6Pi2*xGlue^2*xGlui^3 + 8*L*alpha^4*xG6Pi*xG6Pi2*xGlue^3*xGlui^2 + 2*L*alpha^4*xG6Pi^2*xG6Pi2*xGlue^3*xGlui + 12*L*alpha^4*xG6Pi*xG6Pi2*xGlue^4*xGlui^2 + 4*L*alpha^4*xG6Pi*xG6Pi2^2*xGlue^4*xGlui + 6*L*alpha^4*xG6Pi^2*xG6Pi2*xGlue^4*xGlui + 240*alpha*xG6Pi*xG6Pi2*xGlue*xGlui^2*beta^3 + 120*alpha*xG6Pi*xG6Pi2*xGlue^2*xGlui*beta^3 + 84*alpha*xG6Pi^2*xG6Pi2*xGlue*xGlui*beta^3 + 72*alpha*xG6Pi*xG6Pi2*xGlue*xGlui^3*beta^3 + 24*alpha*xG6Pi*xG6Pi2*xGlue^3*xGlui*beta^3 + 16*alpha*xG6Pi^3*xG6Pi2*xGlue*xGlui*beta^3 + 24*alpha^3*xG6Pi*xG6Pi2*xGlue*xGlui^3*beta + 72*alpha^3*xG6Pi*xG6Pi2*xGlue^3*xGlui*beta + 24*alpha^3*xG6Pi*xG6Pi2*xGlue^4*xGlui*beta + 108*alpha^2*xG6Pi*xG6Pi2^2*xGlue^2*xGlui^2*beta^2 + 108*alpha^2*xG6Pi^2*xG6Pi2*xGlue^2*xGlui^2*beta^2 + 108*alpha^2*xG6Pi*xG6Pi2^2*xGlue^2*xGlui^3*beta^2 + 36*alpha^2*xG6Pi*xG6Pi2^2*xGlue^3*xGlui^2*beta^2 + 24*alpha^2*xG6Pi*xG6Pi2^3*xGlue^2*xGlui^3*beta^2 + 24*alpha^3*xG6Pi^2*xG6Pi2^2*xGlue^3*xGlui^2*beta + 39*L*alpha^2*xG6Pi*xG6Pi2*xGlue^2*beta^2 + 9*L*alpha*xG6Pi^2*xG6Pi2*xGlue^2*beta^3 + 24*L*alpha^2*xG6Pi*xG6Pi2*xGlue^3*beta^2 + 4*L^2*alpha*xG6Pi*xG6Pi2*xGlue^2*beta^3 + 2*L^2*alpha*xG6Pi^2*xG6Pi2*xGlue*beta^3 + 3*L*alpha^2*xG6Pi*xG6Pi2*xGlue^4*beta^2 + 15*L*alpha^3*xG6Pi^2*xG6Pi2*xGlue^3*beta + 5*L^2*alpha^3*xG6Pi*xG6Pi2*xGlue^3*beta + 3*L*alpha^3*xG6Pi^2*xG6Pi2*xGlue^4*beta + 4*L*alpha^3*xG6Pi^3*xG6Pi2*xGlue^3*beta + L^2*alpha^3*xG6Pi*xG6Pi2*xGlue^4*beta + L*alpha^2*xG6Pi*xG6Pi2*xGlui^2*beta^2 + 2*L*alpha*xG6Pi*xG6Pi2^2*xGlui^2*beta^3 + 3*L*alpha*xG6Pi^2*xG6Pi2*xGlui^2*beta^3 + 6*L*alpha^2*xG6Pi*xG6Pi2*xGlui^3*beta^2 + 2*L^2*alpha*xG6Pi*xG6Pi2*xGlui^2*beta^3 + L^2*alpha*xG6Pi^2*xG6Pi2*xGlui*beta^3 + 3*L*alpha*xG6Pi*xG6Pi2^2*xGlui^3*beta^3 + 68*L*alpha^2*xG6Pi*xGlue*xGlui^2*beta^2 + 150*L*alpha^2*xG6Pi*xGlue^2*xGlui*beta^2 + 23*L*alpha^2*xG6Pi^2*xGlue*xGlui*beta^2 + 14*L^2*alpha^2*xG6Pi*xGlue*xGlui*beta^2 + 10*L*alpha^2*xG6Pi*xGlue*xGlui^3*beta^2 + 40*L*alpha^2*xG6Pi*xGlue^3*xGlui*beta^2 + 2*L*alpha^2*xG6Pi^3*xGlue*xGlui*beta^2 + 50*L*alpha^3*xG6Pi*xGlue^2*xGlui^2*beta + 4*L*alpha^3*xG6Pi^2*xGlue*xGlui^2*beta + 14*L*alpha^3*xG6Pi^2*xGlue^2*xGlui*beta + 3*L^2*alpha^3*xG6Pi*xGlue*xGlui^2*beta + 6*L^2*alpha^3*xG6Pi*xGlue^2*xGlui*beta + 8*L*alpha^3*xG6Pi*xGlue^2*xGlui^3*beta + 36*L*alpha^3*xG6Pi*xGlue^3*xGlui^2*beta + 21*L*alpha^3*xG6Pi^2*xGlue^3*xGlui*beta + L*alpha^3*xG6Pi^3*xGlue^2*xGlui*beta + 73*L*alpha^2*xG6Pi2*xGlue*xGlui^2*beta^2 + 111*L*alpha^2*xG6Pi2*xGlue^2*xGlui*beta^2 + 13*L^2*alpha^2*xG6Pi2*xGlue*xGlui*beta^2 + 36*L*alpha*xG6Pi2*xGlue^2*xGlui^2*beta^3 + 44*L*alpha*xG6Pi2^2*xGlue*xGlui^2*beta^3 + 20*L*alpha*xG6Pi2^2*xGlue^2*xGlui*beta^3 + 60*L*alpha^2*xG6Pi2*xGlue*xGlui^3*beta^2 + 62*L*alpha^2*xG6Pi2*xGlue^3*xGlui*beta^2 + 46*L*alpha^3*xG6Pi2*xGlue^2*xGlui^2*beta + 2*L^2*alpha*xG6Pi2*xGlue*xGlui^2*beta^3 + 7*L^2*alpha*xG6Pi2*xGlue^2*xGlui*beta^3 + 11*L^2*alpha*xG6Pi2^2*xGlue*xGlui*beta^3 + 2*L^2*alpha^3*xG6Pi2*xGlue*xGlui^2*beta + 6*L^2*alpha^3*xG6Pi2*xGlue^2*xGlui*beta + 4*L^3*alpha^2*xG6Pi2*xGlue*xGlui*beta^2 + 15*L*alpha*xG6Pi2^2*xGlue*xGlui^3*beta^3 + 4*L*alpha*xG6Pi2^2*xGlue^3*xGlui*beta^3 + 7*L*alpha*xG6Pi2^3*xGlue*xGlui^2*beta^3 + 10*L*alpha^2*xG6Pi2*xGlue*xGlui^4*beta^2 + 8*L*alpha^2*xG6Pi2*xGlue^4*xGlui*beta^2 + 40*L*alpha^3*xG6Pi2*xGlue^2*xGlui^3*beta + 80*L*alpha^3*xG6Pi2*xGlue^3*xGlui^2*beta + 12*L*alpha^3*xG6Pi2^2*xGlue^3*xGlui*beta + 2*L^2*alpha^3*xG6Pi2*xGlue*xGlui^3*beta + 15*L^2*alpha^3*xG6Pi2*xGlue^3*xGlui*beta + 2*L^3*alpha^3*xG6Pi2*xGlue^2*xGlui*beta + 2*L*alpha*xG6Pi2^3*xGlue*xGlui^3*beta^3 + 8*L*alpha^3*xG6Pi2*xGlue^2*xGlui^4*beta + 24*L*alpha^3*xG6Pi2*xGlue^3*xGlui^3*beta + 16*L*alpha^3*xG6Pi2*xGlue^4*xGlui^2*beta + 4*L*alpha^3*xG6Pi2^2*xGlue*xGlui^4*beta + 4*L*alpha^3*xG6Pi2^2*xGlue^4*xGlui*beta + 3*L^2*alpha^3*xG6Pi2*xGlue^4*xGlui*beta + 2*L*alpha^4*xG6Pi*xG6Pi2^2*xGlue^3*xGlui^2 + 5*L*alpha^4*xG6Pi*xG6Pi2^2*xGlue^4*xGlui^2 + 2*L*alpha^4*xG6Pi^2*xG6Pi2^2*xGlue^4*xGlui + L*alpha^4*xG6Pi*xG6Pi2^3*xGlue^4*xGlui^2 + 120*alpha^2*xG6Pi*xG6Pi2*xGlue*xGlui^2*beta^2 + 156*alpha^2*xG6Pi*xG6Pi2*xGlue^2*xGlui*beta^2 + 96*alpha*xG6Pi*xG6Pi2*xGlue^2*xGlui^2*beta^3 + 84*alpha*xG6Pi*xG6Pi2^2*xGlue*xGlui^2*beta^3 + 60*alpha*xG6Pi^2*xG6Pi2*xGlue*xGlui^2*beta^3 + 36*alpha*xG6Pi^2*xG6Pi2*xGlue^2*xGlui*beta^3 + 96*alpha^2*xG6Pi*xG6Pi2*xGlue*xGlui^3*beta^2 + 96*alpha^2*xG6Pi*xG6Pi2*xGlue^3*xGlui*beta^2 + 96*alpha^3*xG6Pi*xG6Pi2*xGlue^2*xGlui^2*beta + 60*alpha*xG6Pi*xG6Pi2^2*xGlue*xGlui^3*beta^3 + 12*alpha^2*xG6Pi*xG6Pi2*xGlue^4*xGlui*beta^2 + 120*alpha^3*xG6Pi*xG6Pi2*xGlue^2*xGlui^3*beta + 240*alpha^3*xG6Pi*xG6Pi2*xGlue^3*xGlui^2*beta + 60*alpha^3*xG6Pi^2*xG6Pi2*xGlue^3*xGlui*beta + 16*alpha*xG6Pi*xG6Pi2^3*xGlue*xGlui^3*beta^3 + 144*alpha^3*xG6Pi*xG6Pi2*xGlue^3*xGlui^3*beta + 48*alpha^3*xG6Pi*xG6Pi2*xGlue^4*xGlui^2*beta + 12*alpha^3*xG6Pi^2*xG6Pi2*xGlue^4*xGlui*beta + 16*alpha^3*xG6Pi^3*xG6Pi2*xGlue^3*xGlui*beta + 36*L*alpha*xG6Pi*xG6Pi2*xGlue*beta^3 + 8*L*alpha*xG6Pi*xG6Pi2*xGlui*beta^3 + 120*L*alpha*xG6Pi*xGlue*xGlui*beta^3 + 104*L*alpha*xG6Pi2*xGlue*xGlui*beta^3 + 36*alpha^2*xG6Pi^2*xG6Pi2^2*xGlue^2*xGlui^2*beta^2 + 14*L*xG6Pi*xG6Pi2*xGlue*xGlui*beta^4 + 27*L*alpha^2*xG6Pi^2*xG6Pi2*xGlue^2*beta^2 + 12*L^2*alpha^2*xG6Pi*xG6Pi2*xGlue^2*beta^2 + 9*L*alpha^2*xG6Pi^2*xG6Pi2*xGlue^3*beta^2 + 6*L*alpha^2*xG6Pi^3*xG6Pi2*xGlue^2*beta^2 + 3*L^2*alpha^2*xG6Pi*xG6Pi2*xGlue^3*beta^2 + L^2*alpha^2*xG6Pi*xG6Pi2*xGlui^2*beta^2 + L^2*alpha*xG6Pi*xG6Pi2^2*xGlui^2*beta^3 + 53*L*alpha^2*xG6Pi*xGlue^2*xGlui^2*beta^2 + 8*L*alpha^2*xG6Pi^2*xGlue*xGlui^2*beta^2 + 34*L*alpha^2*xG6Pi^2*xGlue^2*xGlui*beta^2 + 5*L^2*alpha^2*xG6Pi*xGlue*xGlui^2*beta^2 + 4*L^2*alpha^2*xG6Pi*xGlue^2*xGlui*beta^2 + 2*L^2*alpha^2*xG6Pi^2*xGlue*xGlui*beta^2 + 5*L*alpha^3*xG6Pi^2*xGlue^2*xGlui^2*beta + 3*L^2*alpha^3*xG6Pi*xGlue^2*xGlui^2*beta + L^2*alpha^3*xG6Pi^2*xGlue^2*xGlui*beta + 145*L*alpha^2*xG6Pi2*xGlue^2*xGlui^2*beta^2 + 10*L*alpha^2*xG6Pi2^2*xGlue*xGlui^2*beta^2 + 26*L*alpha^2*xG6Pi2^2*xGlue^2*xGlui*beta^2 + 16*L^2*alpha^2*xG6Pi2*xGlue*xGlui^2*beta^2 + 35*L^2*alpha^2*xG6Pi2*xGlue^2*xGlui*beta^2 + 16*L*alpha*xG6Pi2^2*xGlue^2*xGlui^2*beta^3 + 40*L*alpha^2*xG6Pi2*xGlue^2*xGlui^3*beta^2 + 38*L*alpha^2*xG6Pi2*xGlue^3*xGlui^2*beta^2 + 17*L*alpha^2*xG6Pi2^2*xGlue*xGlui^3*beta^2 + 16*L*alpha^2*xG6Pi2^2*xGlue^3*xGlui*beta^2 + 8*L*alpha^3*xG6Pi2^2*xGlue^2*xGlui^2*beta + 3*L^2*alpha*xG6Pi2^2*xGlue^2*xGlui*beta^3 + 2*L^2*alpha^2*xG6Pi2*xGlue*xGlui^3*beta^2 + 8*L^2*alpha^2*xG6Pi2*xGlue^3*xGlui*beta^2 + 9*L^2*alpha^3*xG6Pi2*xGlue^2*xGlui^2*beta + 3*L*alpha*xG6Pi2^3*xGlue^2*xGlui^2*beta^3 + 8*L*alpha^2*xG6Pi2^2*xGlue*xGlui^4*beta^2 + 2*L*alpha^2*xG6Pi2^2*xGlue^4*xGlui*beta^2 + 8*L*alpha^3*xG6Pi2^2*xGlue^2*xGlui^3*beta + 30*L*alpha^3*xG6Pi2^2*xGlue^3*xGlui^2*beta + L^2*alpha^3*xG6Pi2*xGlue^2*xGlui^3*beta + 5*L^2*alpha^3*xG6Pi2^2*xGlue^3*xGlui*beta + 2*L*alpha^2*xG6Pi2^3*xGlue*xGlui^4*beta^2 + 5*L*alpha^3*xG6Pi2^2*xGlue^2*xGlui^4*beta + 7*L*alpha^3*xG6Pi2^2*xGlue^3*xGlui^3*beta + 6*L*alpha^3*xG6Pi2^2*xGlue^4*xGlui^2*beta + 5*L*alpha^3*xG6Pi2^3*xGlue^3*xGlui^2*beta + L^2*alpha^3*xG6Pi2^2*xGlue^4*xGlui*beta + L*alpha^3*xG6Pi2^3*xGlue^2*xGlui^4*beta + L*alpha^3*xG6Pi2^3*xGlue^4*xGlui^2*beta + 4*L*alpha^4*xG6Pi*xG6Pi2*xGlue^3*xGlui + 14*L*alpha^4*xG6Pi*xG6Pi2*xGlue^4*xGlui + 144*alpha*xG6Pi*xG6Pi2*xGlue*xGlui*beta^3 + 384*alpha^2*xG6Pi*xG6Pi2*xGlue^2*xGlui^2*beta^2 + 36*alpha^2*xG6Pi^2*xG6Pi2*xGlue*xGlui^2*beta^2 + 108*alpha^2*xG6Pi^2*xG6Pi2*xGlue^2*xGlui*beta^2 + 36*alpha*xG6Pi*xG6Pi2^2*xGlue^2*xGlui^2*beta^3 + 24*alpha*xG6Pi^2*xG6Pi2^2*xGlue*xGlui^2*beta^3 + 156*alpha^2*xG6Pi*xG6Pi2*xGlue^2*xGlui^3*beta^2 + 120*alpha^2*xG6Pi*xG6Pi2*xGlue^3*xGlui^2*beta^2 + 36*alpha^2*xG6Pi*xG6Pi2^2*xGlue*xGlui^3*beta^2 + 36*alpha^2*xG6Pi^2*xG6Pi2*xGlue^3*xGlui*beta^2 + 24*alpha^2*xG6Pi^3*xG6Pi2*xGlue^2*xGlui*beta^2 + 36*alpha^3*xG6Pi^2*xG6Pi2*xGlue^2*xGlui^2*beta + 36*alpha^3*xG6Pi*xG6Pi2^2*xGlue^2*xGlui^3*beta + 60*alpha^3*xG6Pi*xG6Pi2^2*xGlue^3*xGlui^2*beta + 84*alpha^3*xG6Pi^2*xG6Pi2*xGlue^3*xGlui^2*beta + 84*alpha^3*xG6Pi*xG6Pi2^2*xGlue^3*xGlui^3*beta + 12*alpha^3*xG6Pi*xG6Pi2^2*xGlue^4*xGlui^2*beta + 16*alpha^3*xG6Pi*xG6Pi2^3*xGlue^3*xGlui^3*beta + 30*L*alpha*xG6Pi*xG6Pi2*xGlue^2*beta^3 + 21*L*alpha*xG6Pi^2*xG6Pi2*xGlue*beta^3 + 14*L^2*alpha*xG6Pi*xG6Pi2*xGlue*beta^3 + 6*L*alpha*xG6Pi*xG6Pi2*xGlue^3*beta^3 + 4*L*alpha*xG6Pi^3*xG6Pi2*xGlue*beta^3 + 18*L*alpha^3*xG6Pi*xG6Pi2*xGlue^3*beta + 6*L*alpha^3*xG6Pi*xG6Pi2*xGlue^4*beta + 24*L*alpha*xG6Pi*xG6Pi2*xGlui^2*beta^3 + 2*L*alpha*xG6Pi^2*xG6Pi2*xGlui*beta^3 + 5*L^2*alpha*xG6Pi*xG6Pi2*xGlui*beta^3 + 6*L*alpha*xG6Pi*xG6Pi2*xGlui^3*beta^3 + 68*L*alpha^2*xG6Pi*xGlue*xGlui*beta^2 + 32*L*alpha*xG6Pi*xGlue*xGlui^2*beta^3 + 39*L*alpha*xG6Pi*xGlue^2*xGlui*beta^3 + 25*L*alpha*xG6Pi^2*xGlue*xGlui*beta^3 + 20*L*alpha^3*xG6Pi*xGlue*xGlui^2*beta + 39*L*alpha^3*xG6Pi*xGlue^2*xGlui*beta + 6*L^2*alpha*xG6Pi*xGlue*xGlui*beta^3 + 12*L*alpha^3*xG6Pi*xGlue*xGlui^3*beta + 80*L*alpha^3*xG6Pi*xGlue^3*xGlui*beta + 16*L*alpha^3*xG6Pi*xGlue^4*xGlui*beta + 16*L*alpha^2*xG6Pi2*xGlue*xGlui*beta^2 + 113*L*alpha*xG6Pi2*xGlue*xGlui^2*beta^3 + 76*L*alpha*xG6Pi2*xGlue^2*xGlui*beta^3 + 24*L*alpha*xG6Pi2^2*xGlue*xGlui*beta^3 + 3*L*alpha^3*xG6Pi2*xGlue*xGlui^2*beta + 10*L*alpha^3*xG6Pi2*xGlue^2*xGlui*beta + 33*L^2*alpha*xG6Pi2*xGlue*xGlui*beta^3 + 26*L*alpha*xG6Pi2*xGlue*xGlui^3*beta^3 + 14*L*alpha*xG6Pi2*xGlue^3*xGlui*beta^3 + 18*L*alpha^3*xG6Pi2*xGlue*xGlui^3*beta + 50*L*alpha^3*xG6Pi2*xGlue^3*xGlui*beta + 12*L*alpha^3*xG6Pi2*xGlue*xGlui^4*beta + 16*L*alpha^3*xG6Pi2*xGlue^4*xGlui*beta + 102*L*alpha*xG6Pi*xG6Pi2*xGlue*xGlui*beta^3 + 63*L*alpha^2*xG6Pi*xG6Pi2*xGlue^2*xGlui^2*beta^2 + 6*L*alpha^2*xG6Pi*xG6Pi2^2*xGlue*xGlui^2*beta^2 + 36*L*alpha^2*xG6Pi*xG6Pi2^2*xGlue^2*xGlui*beta^2 + 6*L*alpha^2*xG6Pi^2*xG6Pi2*xGlue*xGlui^2*beta^2 + 33*L*alpha^2*xG6Pi^2*xG6Pi2*xGlue^2*xGlui*beta^2 + 5*L^2*alpha^2*xG6Pi*xG6Pi2*xGlue*xGlui^2*beta^2 + 4*L^2*alpha^2*xG6Pi*xG6Pi2*xGlue^2*xGlui*beta^2 + 2*L^2*alpha^2*xG6Pi^2*xG6Pi2*xGlue*xGlui*beta^2 + 6*L*alpha^2*xG6Pi*xG6Pi2^2*xGlue*xGlui^3*beta^2 + 12*L*alpha^2*xG6Pi*xG6Pi2^2*xGlue^3*xGlui*beta^2 + 6*L*alpha^3*xG6Pi*xG6Pi2^2*xGlue^2*xGlui^2*beta + 3*L*alpha^3*xG6Pi^2*xG6Pi2*xGlue^2*xGlui^2*beta + 3*L^2*alpha^3*xG6Pi*xG6Pi2*xGlue^2*xGlui^2*beta + L^2*alpha^3*xG6Pi^2*xG6Pi2*xGlue^2*xGlui*beta + 3*L*alpha^3*xG6Pi*xG6Pi2^2*xGlue^2*xGlui^3*beta + 18*L*alpha^3*xG6Pi*xG6Pi2^2*xGlue^3*xGlui^2*beta + 8*L*alpha^3*xG6Pi^2*xG6Pi2^2*xGlue^3*xGlui*beta + 4*L*alpha^3*xG6Pi*xG6Pi2^3*xGlue^3*xGlui^2*beta + 20*L*alpha^2*xG6Pi*xG6Pi2*xGlue*xGlui*beta^2 + 46*L*alpha*xG6Pi*xG6Pi2*xGlue*xGlui^2*beta^3 + 38*L*alpha*xG6Pi*xG6Pi2*xGlue^2*xGlui*beta^3 + 28*L*alpha*xG6Pi*xG6Pi2^2*xGlue*xGlui*beta^3 + 24*L*alpha*xG6Pi^2*xG6Pi2*xGlue*xGlui*beta^3 + 2*L*alpha^3*xG6Pi*xG6Pi2*xGlue*xGlui^2*beta + 16*L*alpha^3*xG6Pi*xG6Pi2*xGlue^2*xGlui*beta + 6*L^2*alpha*xG6Pi*xG6Pi2*xGlue*xGlui*beta^3 + 8*L*alpha^3*xG6Pi*xG6Pi2*xGlue*xGlui^3*beta + 70*L*alpha^3*xG6Pi*xG6Pi2*xGlue^3*xGlui*beta + 14*L*alpha^3*xG6Pi*xG6Pi2*xGlue^4*xGlui*beta + 27*L*alpha^2*xG6Pi*xG6Pi2^2*xGlue^2*xGlui^2*beta^2 + 12*L*alpha^2*xG6Pi^2*xG6Pi2^2*xGlue^2*xGlui*beta^2 + 2*L^2*alpha^2*xG6Pi*xG6Pi2^2*xGlue*xGlui^2*beta^2 + L^2*alpha^2*xG6Pi*xG6Pi2^2*xGlue^2*xGlui*beta^2 + 6*L*alpha^2*xG6Pi*xG6Pi2^3*xGlue^2*xGlui^2*beta^2 + L^2*alpha^3*xG6Pi*xG6Pi2^2*xGlue^2*xGlui^2*beta + 48*L*alpha^2*xG6Pi*xG6Pi2*xGlue*xGlui^2*beta^2 + 126*L*alpha^2*xG6Pi*xG6Pi2*xGlue^2*xGlui*beta^2 + 6*L*alpha^2*xG6Pi^2*xG6Pi2*xGlue*xGlui*beta^2 + 8*L^2*alpha^2*xG6Pi*xG6Pi2*xGlue*xGlui*beta^2 + 20*L*alpha*xG6Pi*xG6Pi2^2*xGlue*xGlui^2*beta^3 + 12*L*alpha*xG6Pi*xG6Pi2^2*xGlue^2*xGlui*beta^3 + 8*L*alpha*xG6Pi^2*xG6Pi2^2*xGlue*xGlui*beta^3 + 16*L*alpha^2*xG6Pi*xG6Pi2*xGlue*xGlui^3*beta^2 + 38*L*alpha^2*xG6Pi*xG6Pi2*xGlue^3*xGlui*beta^2 + 32*L*alpha^3*xG6Pi*xG6Pi2*xGlue^2*xGlui^2*beta + 6*L*alpha^3*xG6Pi^2*xG6Pi2*xGlue^2*xGlui*beta + 2*L^2*alpha*xG6Pi*xG6Pi2^2*xGlue*xGlui*beta^3 + L^2*alpha^3*xG6Pi*xG6Pi2*xGlue*xGlui^2*beta + 3*L^2*alpha^3*xG6Pi*xG6Pi2*xGlue^2*xGlui*beta + 4*L*alpha*xG6Pi*xG6Pi2^3*xGlue*xGlui^2*beta^3 + 10*L*alpha^3*xG6Pi*xG6Pi2*xGlue^2*xGlui^3*beta + 40*L*alpha^3*xG6Pi*xG6Pi2*xGlue^3*xGlui^2*beta + 20*L*alpha^3*xG6Pi*xG6Pi2^2*xGlue^3*xGlui*beta + 22*L*alpha^3*xG6Pi^2*xG6Pi2*xGlue^3*xGlui*beta + 4*L*alpha^3*xG6Pi*xG6Pi2^2*xGlue^4*xGlui*beta) + (L*alpha*xGlui*(alpha*xGlui + beta)*((L*xGlue*(alpha*xGlui + beta))/(alpha*xGlue + alpha*xGlui + xG6Pi*beta + xGlue*beta + xGlui*beta + 2*beta + xG6Pi2*xGlui*beta + alpha*xG6Pi*xGlue + 2*alpha*xGlue*xGlui + alpha*xG6Pi2*xGlue*xGlui) - (L*xGlui*(alpha*xGlue + beta))/(alpha*xGlue + alpha*xGlui + xG6Pi*beta + xGlue*beta + xGlui*beta + 2*beta + xG6Pi2*xGlui*beta + alpha*xG6Pi*xGlue + 2*alpha*xGlue*xGlui + alpha*xG6Pi2*xGlue*xGlui))*(alpha - beta)*(xG6Pi2 + 1)*(alpha*xGlue + alpha*xGlui + xG6Pi*beta + xGlue*beta + xGlui*beta + 2*beta + xG6Pi2*xGlui*beta + alpha*xG6Pi*xGlue + 2*alpha*xGlue*xGlui + alpha*xG6Pi2*xGlue*xGlui)*(alpha*xGlue + alpha*xGlui + L*beta + xG6Pi*beta + xGlue*beta + xGlui*beta + 2*beta + xG6Pi2*xGlui*beta + L*alpha*xGlue + alpha*xG6Pi*xGlue + 2*alpha*xGlue*xGlui + alpha*xG6Pi2*xGlue*xGlui))/(16*beta^4 + 12*L^2*beta^4 + 2*L^3*beta^4 + 24*xG6Pi^2*beta^4 + 8*xG6Pi^3*beta^4 + xG6Pi^4*beta^4 + 24*xGlue^2*beta^4 + 8*xGlue^3*beta^4 + xGlue^4*beta^4 + 24*xGlui^2*beta^4 + 8*xGlui^3*beta^4 + xGlui^4*beta^4 + 24*L*beta^4 + 32*xG6Pi*beta^4 + 32*xGlue*beta^4 + 32*xGlui*beta^4 + alpha^4*xGlue^4 + alpha^4*xGlui^4 + 24*alpha^2*xGlue^2*beta^2 + 24*alpha^2*xGlue^3*beta^2 + 6*alpha^2*xGlue^4*beta^2 + 24*alpha^2*xGlui^2*beta^2 + 24*alpha^2*xGlui^3*beta^2 + 6*alpha^2*xGlui^4*beta^2 + 6*xG6Pi^2*xGlue^2*beta^4 + 6*xG6Pi^2*xGlui^2*beta^4 + 24*xG6Pi2^2*xGlui^2*beta^4 + 24*xG6Pi2^2*xGlui^3*beta^4 + 6*xG6Pi2^2*xGlui^4*beta^4 + 8*xG6Pi2^3*xGlui^3*beta^4 + 4*xG6Pi2^3*xGlui^4*beta^4 + xG6Pi2^4*xGlui^4*beta^4 + 6*xGlue^2*xGlui^2*beta^4 + 32*L*xG6Pi*beta^4 + 8*L*xG6Pi2*beta^4 + 32*L*xGlue*beta^4 + 32*L*xGlui*beta^4 + 2*L*alpha^4*xGlue^4 + L*alpha^4*xGlui^4 + 32*alpha*xGlue*beta^3 + 32*alpha*xGlui*beta^3 + 48*xG6Pi*xGlue*beta^4 + 48*xG6Pi*xGlui*beta^4 + 32*xG6Pi2*xGlui*beta^4 + 48*xGlue*xGlui*beta^4 + 4*alpha^4*xG6Pi*xGlue^4 + 4*alpha^4*xGlue*xGlui^3 + 4*alpha^4*xGlue^3*xGlui + 8*alpha^4*xGlue*xGlui^4 + 8*alpha^4*xGlue^4*xGlui + 14*L*xG6Pi^2*beta^4 + 8*L^2*xG6Pi*beta^4 + 2*L*xG6Pi^3*beta^4 + 8*L^2*xG6Pi2*beta^4 + 2*L^3*xG6Pi2*beta^4 + 14*L*xGlue^2*beta^4 + 8*L^2*xGlue*beta^4 + 2*L*xGlue^3*beta^4 + 14*L*xGlui^2*beta^4 + 8*L^2*xGlui*beta^4 + 2*L*xGlui^3*beta^4 + L^2*alpha^4*xGlue^4 + 48*alpha*xGlue^2*beta^3 + 24*alpha*xGlue^3*beta^3 + 8*alpha^3*xGlue^3*beta + 4*alpha*xGlue^4*beta^3 + 4*alpha^3*xGlue^4*beta + 48*alpha*xGlui^2*beta^3 + 24*alpha*xGlui^3*beta^3 + 8*alpha^3*xGlui^3*beta + 4*alpha*xGlui^4*beta^3 + 4*alpha^3*xGlui^4*beta + 24*xG6Pi*xGlue^2*beta^4 + 24*xG6Pi^2*xGlue*beta^4 + 4*xG6Pi*xGlue^3*beta^4 + 4*xG6Pi^3*xGlue*beta^4 + 24*xG6Pi*xGlui^2*beta^4 + 24*xG6Pi^2*xGlui*beta^4 + 4*xG6Pi*xGlui^3*beta^4 + 4*xG6Pi^3*xGlui*beta^4 + 48*xG6Pi2*xGlui^2*beta^4 + 24*xG6Pi2*xGlui^3*beta^4 + 4*xG6Pi2*xGlui^4*beta^4 + 24*xGlue*xGlui^2*beta^4 + 24*xGlue^2*xGlui*beta^4 + 4*xGlue*xGlui^3*beta^4 + 4*xGlue^3*xGlui*beta^4 + 6*alpha^4*xG6Pi^2*xGlue^4 + 4*alpha^4*xG6Pi^3*xGlue^4 + alpha^4*xG6Pi^4*xGlue^4 + 6*alpha^4*xGlue^2*xGlui^2 + 24*alpha^4*xGlue^2*xGlui^3 + 24*alpha^4*xGlue^3*xGlui^2 + 24*alpha^4*xGlue^2*xGlui^4 + 48*alpha^4*xGlue^3*xGlui^3 + 24*alpha^4*xGlue^4*xGlui^2 + 32*alpha^4*xGlue^3*xGlui^4 + 32*alpha^4*xGlue^4*xGlui^3 + 16*alpha^4*xGlue^4*xGlui^4 + L^2*xG6Pi^2*beta^4 + L^2*xGlue^2*beta^4 + L^2*xGlui^2*beta^4 + 6*L*xG6Pi^2*xG6Pi2*beta^4 + 6*L^2*xG6Pi*xG6Pi2*beta^4 + L*xG6Pi^3*xG6Pi2*beta^4 + 6*L*xG6Pi*xGlue^2*beta^4 + 6*L*xG6Pi^2*xGlue*beta^4 + 2*L^2*xG6Pi*xGlue*beta^4 + 6*L*xG6Pi*xGlui^2*beta^4 + 6*L*xG6Pi^2*xGlui*beta^4 + 2*L^2*xG6Pi*xGlui*beta^4 + 6*L*xG6Pi2*xGlue^2*beta^4 + 6*L^2*xG6Pi2*xGlue*beta^4 + L*xG6Pi2*xGlue^3*beta^4 + 26*L*xG6Pi2*xGlui^2*beta^4 + 8*L*xG6Pi2^2*xGlui*beta^4 + 10*L^2*xG6Pi2*xGlui*beta^4 + 5*L*xG6Pi2*xGlui^3*beta^4 + 6*L*xGlue*xGlui^2*beta^4 + 6*L*xGlue^2*xGlui*beta^4 + 2*L^2*xGlue*xGlui*beta^4 + 4*L*alpha^4*xG6Pi^2*xGlue^4 + L^2*alpha^4*xG6Pi*xGlue^4 + L*alpha^4*xG6Pi^3*xGlue^4 + L^2*alpha^4*xG6Pi2*xGlue^4 + 5*L*alpha^4*xGlue^2*xGlui^2 + 10*L*alpha^4*xGlue^2*xGlui^3 + 16*L*alpha^4*xGlue^3*xGlui^2 + L^2*alpha^4*xGlue*xGlui^3 + L^2*alpha^4*xGlue^3*xGlui + 4*L*alpha^4*xGlue^2*xGlui^4 + 12*L*alpha^4*xGlue^3*xGlui^3 + 16*L*alpha^4*xGlue^4*xGlui^2 + 2*L^2*alpha^4*xGlue^4*xGlui + 8*L*alpha^4*xGlue^4*xGlui^3 + 96*alpha*xG6Pi*xGlue^2*beta^3 + 72*alpha*xG6Pi^2*xGlue*beta^3 + 36*alpha*xG6Pi*xGlue^3*beta^3 + 28*alpha*xG6Pi^3*xGlue*beta^3 + 28*alpha^3*xG6Pi*xGlue^3*beta + 4*alpha*xG6Pi*xGlue^4*beta^3 + 4*alpha*xG6Pi^4*xGlue*beta^3 + 12*alpha^3*xG6Pi*xGlue^4*beta + 48*alpha*xG6Pi*xGlui^2*beta^3 + 24*alpha*xG6Pi^2*xGlui*beta^3 + 12*alpha*xG6Pi*xGlui^3*beta^3 + 4*alpha*xG6Pi^3*xGlui*beta^3 + 4*alpha^3*xG6Pi*xGlui^3*beta + 48*alpha*xG6Pi2*xGlui^2*beta^3 + 48*alpha*xG6Pi2*xGlui^3*beta^3 + 12*alpha*xG6Pi2*xGlui^4*beta^3 + 4*alpha^3*xG6Pi2*xGlui^4*beta + 48*alpha^2*xGlue*xGlui*beta^2 + 168*alpha*xGlue*xGlui^2*beta^3 + 168*alpha*xGlue^2*xGlui*beta^3 + 24*alpha^3*xGlue*xGlui^2*beta + 24*alpha^3*xGlue^2*xGlui*beta + 64*alpha*xGlue*xGlui^3*beta^3 + 64*alpha*xGlue^3*xGlui*beta^3 + 64*alpha^3*xGlue*xGlui^3*beta + 64*alpha^3*xGlue^3*xGlui*beta + 8*alpha*xGlue*xGlui^4*beta^3 + 8*alpha*xGlue^4*xGlui*beta^3 + 24*alpha^3*xGlue*xGlui^4*beta + 24*alpha^3*xGlue^4*xGlui*beta + 48*xG6Pi*xG6Pi2*xGlui^2*beta^4 + 24*xG6Pi^2*xG6Pi2*xGlui*beta^4 + 12*xG6Pi*xG6Pi2*xGlui^3*beta^4 + 4*xG6Pi^3*xG6Pi2*xGlui*beta^4 + 12*xG6Pi*xGlue*xGlui^2*beta^4 + 12*xG6Pi*xGlue^2*xGlui*beta^4 + 12*xG6Pi^2*xGlue*xGlui*beta^4 + 48*xG6Pi2*xGlue*xGlui^2*beta^4 + 24*xG6Pi2*xGlue^2*xGlui*beta^4 + 12*xG6Pi2*xGlue*xGlui^3*beta^4 + 4*xG6Pi2*xGlue^3*xGlui*beta^4 + 12*alpha^4*xG6Pi*xGlue^2*xGlui^2 + 24*alpha^4*xG6Pi*xGlue^2*xGlui^3 + 48*alpha^4*xG6Pi*xGlue^3*xGlui^2 + 12*alpha^4*xG6Pi^2*xGlue^3*xGlui + 48*alpha^4*xG6Pi*xGlue^3*xGlui^3 + 48*alpha^4*xG6Pi*xGlue^4*xGlui^2 + 24*alpha^4*xG6Pi^2*xGlue^4*xGlui + 4*alpha^4*xG6Pi^3*xGlue^3*xGlui + 32*alpha^4*xG6Pi*xGlue^4*xGlui^3 + 8*alpha^4*xG6Pi^3*xGlue^4*xGlui + 12*alpha^4*xG6Pi2*xGlue^2*xGlui^3 + 12*alpha^4*xG6Pi2*xGlue^3*xGlui^2 + 24*alpha^4*xG6Pi2*xGlue^2*xGlui^4 + 48*alpha^4*xG6Pi2*xGlue^3*xGlui^3 + 24*alpha^4*xG6Pi2*xGlue^4*xGlui^2 + 48*alpha^4*xG6Pi2*xGlue^3*xGlui^4 + 48*alpha^4*xG6Pi2*xGlue^4*xGlui^3 + 32*alpha^4*xG6Pi2*xGlue^4*xGlui^4 + 38*L*alpha^2*xGlue^2*beta^2 + 30*L*alpha^2*xGlue^3*beta^2 + 14*L^2*alpha*xGlue^2*beta^3 + 6*L*alpha^2*xGlue^4*beta^2 + 2*L^2*alpha*xGlue^3*beta^3 + 6*L^2*alpha^3*xGlue^3*beta + 2*L^2*alpha^3*xGlue^4*beta + 26*L*alpha^2*xGlui^2*beta^2 + 18*L*alpha^2*xGlui^3*beta^2 + 8*L^2*alpha*xGlui^2*beta^3 + 3*L*alpha^2*xGlui^4*beta^2 + L^2*alpha*xGlui^3*beta^3 + L^2*alpha^3*xGlui^3*beta + L^2*xG6Pi^2*xG6Pi2*beta^4 + L^2*xG6Pi2*xGlue^2*beta^4 + 14*L*xG6Pi2^2*xGlui^2*beta^4 + L^2*xG6Pi2*xGlui^2*beta^4 + 4*L^2*xG6Pi2^2*xGlui*beta^4 + 4*L*xG6Pi2^2*xGlui^3*beta^4 + 2*L*xG6Pi2^3*xGlui^2*beta^4 + L*xG6Pi2^3*xGlui^3*beta^4 + L^2*alpha^4*xGlue^2*xGlui^2 + 2*L^2*alpha^4*xGlue^2*xGlui^3 + 72*alpha^2*xG6Pi*xGlue^2*beta^2 + 60*alpha*xG6Pi^2*xGlue^2*beta^3 + 60*alpha^2*xG6Pi*xGlue^3*beta^2 + 12*alpha*xG6Pi^2*xGlue^3*beta^3 + 12*alpha*xG6Pi^3*xGlue^2*beta^3 + 12*alpha^2*xG6Pi*xGlue^4*beta^2 + 36*alpha^3*xG6Pi^2*xGlue^3*beta + 12*alpha^3*xG6Pi^2*xGlue^4*beta + 20*alpha^3*xG6Pi^3*xGlue^3*beta + 24*alpha^2*xG6Pi*xGlui^2*beta^2 + 4*alpha^3*xG6Pi^3*xGlue^4*beta + 4*alpha^3*xG6Pi^4*xGlue^3*beta + 12*alpha*xG6Pi^2*xGlui^2*beta^3 + 12*alpha^2*xG6Pi*xGlui^3*beta^2 + 24*alpha^2*xG6Pi2*xGlui^3*beta^2 + 24*alpha*xG6Pi2^2*xGlui^3*beta^3 + 12*alpha^2*xG6Pi2*xGlui^4*beta^2 + 12*alpha*xG6Pi2^2*xGlui^4*beta^3 + 4*alpha*xG6Pi2^3*xGlui^4*beta^3 + 168*alpha^2*xGlue*xGlui^2*beta^2 + 168*alpha^2*xGlue^2*xGlui*beta^2 + 120*alpha*xGlue^2*xGlui^2*beta^3 + 120*alpha^2*xGlue*xGlui^3*beta^2 + 120*alpha^2*xGlue^3*xGlui*beta^2 + 120*alpha^3*xGlue^2*xGlui^2*beta + 24*alpha*xGlue^2*xGlui^3*beta^3 + 24*alpha*xGlue^3*xGlui^2*beta^3 + 24*alpha^2*xGlue*xGlui^4*beta^2 + 24*alpha^2*xGlue^4*xGlui*beta^2 + 168*alpha^3*xGlue^2*xGlui^3*beta + 168*alpha^3*xGlue^3*xGlui^2*beta + 48*alpha^3*xGlue^2*xGlui^4*beta + 160*alpha^3*xGlue^3*xGlui^3*beta + 48*alpha^3*xGlue^4*xGlui^2*beta + 32*alpha^3*xGlue^3*xGlui^4*beta + 32*alpha^3*xGlue^4*xGlui^3*beta + 48*L*alpha*xGlue*beta^3 + 40*L*alpha*xGlui*beta^3 + 24*xG6Pi*xG6Pi2^2*xGlui^2*beta^4 + 12*xG6Pi^2*xG6Pi2*xGlui^2*beta^4 + 12*xG6Pi*xG6Pi2^2*xGlui^3*beta^4 + 4*xG6Pi*xG6Pi2^3*xGlui^3*beta^4 + 12*xG6Pi2*xGlue^2*xGlui^2*beta^4 + 24*xG6Pi2^2*xGlue*xGlui^2*beta^4 + 12*xG6Pi2^2*xGlue*xGlui^3*beta^4 + 4*xG6Pi2^3*xGlue*xGlui^3*beta^4 + 6*alpha^4*xG6Pi^2*xGlue^2*xGlui^2 + 24*alpha^4*xG6Pi^2*xGlue^3*xGlui^2 + 24*alpha^4*xG6Pi^2*xGlue^4*xGlui^2 + 6*alpha^4*xG6Pi2^2*xGlue^2*xGlui^4 + 12*alpha^4*xG6Pi2^2*xGlue^3*xGlui^3 + 6*alpha^4*xG6Pi2^2*xGlue^4*xGlui^2 + 24*alpha^4*xG6Pi2^2*xGlue^3*xGlui^4 + 24*alpha^4*xG6Pi2^2*xGlue^4*xGlui^3 + 24*alpha^4*xG6Pi2^2*xGlue^4*xGlui^4 + 4*alpha^4*xG6Pi2^3*xGlue^3*xGlui^4 + 4*alpha^4*xG6Pi2^3*xGlue^4*xGlui^3 + 8*alpha^4*xG6Pi2^3*xGlue^4*xGlui^4 + alpha^4*xG6Pi2^4*xGlue^4*xGlui^4 + 12*L*xG6Pi*xG6Pi2*beta^4 + 28*L*xG6Pi*xGlue*beta^4 + 28*L*xG6Pi*xGlui*beta^4 + 12*L*xG6Pi2*xGlue*beta^4 + 36*L*xG6Pi2*xGlui*beta^4 + 28*L*xGlue*xGlui*beta^4 + 17*L^2*alpha^2*xGlue^2*beta^2 + 8*L^2*alpha^2*xGlue^3*beta^2 + 2*L^3*alpha^2*xGlue^2*beta^2 + L^2*alpha^2*xGlue^4*beta^2 + 7*L^2*alpha^2*xGlui^2*beta^2 + 2*L^2*alpha^2*xGlui^3*beta^2 + 5*L*alpha^4*xG6Pi*xGlue^4 + L*alpha^4*xG6Pi2*xGlue^4 + 3*L*alpha^4*xGlue*xGlui^3 + 5*L*alpha^4*xGlue^3*xGlui + 4*L*alpha^4*xGlue*xGlui^4 + 10*L*alpha^4*xGlue^4*xGlui + 80*alpha*xG6Pi*xGlue*beta^3 + 48*alpha*xG6Pi*xGlui*beta^3 + 160*alpha*xGlue*xGlui*beta^3 + 48*xG6Pi*xG6Pi2*xGlui*beta^4 + 48*xG6Pi*xGlue*xGlui*beta^4 + 48*xG6Pi2*xGlue*xGlui*beta^4 + 78*alpha^2*xG6Pi^2*xGlue^2*beta^2 + 48*alpha^2*xG6Pi^2*xGlue^3*beta^2 + 36*alpha^2*xG6Pi^3*xGlue^2*beta^2 + 6*alpha^2*xG6Pi^2*xGlue^4*beta^2 + 12*alpha^2*xG6Pi^3*xGlue^3*beta^2 + 6*alpha^2*xG6Pi^4*xGlue^2*beta^2 + 6*alpha^2*xG6Pi^2*xGlui^2*beta^2 + 6*alpha^2*xG6Pi2^2*xGlui^4*beta^2 + 324*alpha^2*xGlue^2*xGlui^2*beta^2 + 168*alpha^2*xGlue^2*xGlui^3*beta^2 + 168*alpha^2*xGlue^3*xGlui^2*beta^2 + 24*alpha^2*xGlue^2*xGlui^4*beta^2 + 48*alpha^2*xGlue^3*xGlui^3*beta^2 + 24*alpha^2*xGlue^4*xGlui^2*beta^2 + 4*alpha^4*xG6Pi*xGlue*xGlui^3 + 12*alpha^4*xG6Pi*xGlue^3*xGlui + 24*alpha^4*xG6Pi*xGlue^4*xGlui + 4*alpha^4*xG6Pi2*xGlue*xGlui^4 + 4*alpha^4*xG6Pi2*xGlue^4*xGlui + 52*L*alpha*xGlue^2*beta^3 + 24*L^2*alpha*xGlue*beta^3 + 18*L*alpha*xGlue^3*beta^3 + 14*L*alpha^3*xGlue^3*beta + 4*L^3*alpha*xGlue*beta^3 + 2*L*alpha*xGlue^4*beta^3 + 6*L*alpha^3*xGlue^4*beta + 40*L*alpha*xGlui^2*beta^3 + 16*L^2*alpha*xGlui*beta^3 + 12*L*alpha*xGlui^3*beta^3 + 8*L*alpha^3*xGlui^3*beta + 2*L^3*alpha*xGlui*beta^3 + L*alpha*xGlui^4*beta^3 + 3*L*alpha^3*xGlui^4*beta + 6*xG6Pi^2*xG6Pi2^2*xGlui^2*beta^4 + 6*xG6Pi2^2*xGlue^2*xGlui^2*beta^4 + 76*L*alpha*xG6Pi*xGlue*beta^3 + 40*L*alpha*xG6Pi*xGlui*beta^3 + 20*L*alpha*xG6Pi2*xGlue*beta^3 + 8*L*alpha*xG6Pi2*xGlui*beta^3 + 140*L*alpha*xGlue*xGlui*beta^3 + 12*xG6Pi*xG6Pi2^2*xGlue*xGlui^2*beta^4 + 12*alpha^4*xG6Pi^2*xG6Pi2*xGlue^3*xGlui^2 + 12*alpha^4*xG6Pi*xG6Pi2^2*xGlue^3*xGlui^3 + 12*alpha^4*xG6Pi*xG6Pi2^2*xGlue^4*xGlui^2 + 24*alpha^4*xG6Pi^2*xG6Pi2*xGlue^4*xGlui^2 + 24*alpha^4*xG6Pi*xG6Pi2^2*xGlue^4*xGlui^3 + 4*alpha^4*xG6Pi*xG6Pi2^3*xGlue^4*xGlui^3 + 12*L*xG6Pi*xG6Pi2*xGlue*beta^4 + 32*L*xG6Pi*xG6Pi2*xGlui*beta^4 + 12*L*xG6Pi*xGlue*xGlui*beta^4 + 32*L*xG6Pi2*xGlue*xGlui*beta^4 + 40*L*alpha^2*xG6Pi^2*xGlue^2*beta^2 + 14*L^2*alpha^2*xG6Pi*xGlue^2*beta^2 + 12*L*alpha^2*xG6Pi^2*xGlue^3*beta^2 + 7*L*alpha^2*xG6Pi^3*xGlue^2*beta^2 + 3*L^2*alpha^2*xG6Pi*xGlue^3*beta^2 + 3*L*alpha^2*xG6Pi^2*xGlui^2*beta^2 + 2*L^2*alpha^2*xG6Pi*xGlui^2*beta^2 + 15*L^2*alpha^2*xG6Pi2*xGlue^2*beta^2 + 8*L^2*alpha^2*xG6Pi2*xGlue^3*beta^2 + 2*L^3*alpha^2*xG6Pi2*xGlue^2*beta^2 + L^2*alpha^2*xG6Pi2*xGlue^4*beta^2 + 2*L^2*alpha^2*xG6Pi2*xGlui^2*beta^2 + 2*L^2*alpha*xG6Pi2^2*xGlui^2*beta^3 + L^2*alpha^2*xG6Pi2*xGlui^3*beta^2 + 3*L*alpha^2*xG6Pi2^2*xGlui^4*beta^2 + 135*L*alpha^2*xGlue^2*xGlui^2*beta^2 + 20*L^2*alpha^2*xGlue*xGlui^2*beta^2 + 30*L^2*alpha^2*xGlue^2*xGlui*beta^2 + 26*L*alpha^2*xGlue^2*xGlui^3*beta^2 + 32*L*alpha^2*xGlue^3*xGlui^2*beta^2 + 3*L^2*alpha^2*xGlue*xGlui^3*beta^2 + 5*L^2*alpha^2*xGlue^3*xGlui*beta^2 + 12*L^2*alpha^3*xGlue^2*xGlui^2*beta + 2*L^2*alpha^3*xGlue^2*xGlui^3*beta + 3*L*alpha^4*xG6Pi*xG6Pi2*xGlue^4 + 2*L*alpha^4*xG6Pi*xGlue*xGlui^3 + 8*L*alpha^4*xG6Pi*xGlue^3*xGlui + 16*L*alpha^4*xG6Pi*xGlue^4*xGlui + 2*L*alpha^4*xG6Pi2*xGlue^3*xGlui + 2*L*alpha^4*xG6Pi2*xGlue*xGlui^4 + 8*L*alpha^4*xG6Pi2*xGlue^4*xGlui + 240*alpha*xG6Pi*xGlue*xGlui*beta^3 + 80*alpha*xG6Pi2*xGlue*xGlui*beta^3 + 48*xG6Pi*xG6Pi2*xGlue*xGlui*beta^4 + 324*alpha^2*xG6Pi*xGlue^2*xGlui^2*beta^2 + 48*alpha^2*xG6Pi^2*xGlue*xGlui^2*beta^2 + 192*alpha^2*xG6Pi^2*xGlue^2*xGlui*beta^2 + 72*alpha^2*xG6Pi*xGlue^2*xGlui^3*beta^2 + 96*alpha^2*xG6Pi*xGlue^3*xGlui^2*beta^2 + 60*alpha^2*xG6Pi^2*xGlue^3*xGlui*beta^2 + 36*alpha^2*xG6Pi^3*xGlue^2*xGlui*beta^2 + 60*alpha^3*xG6Pi^2*xGlue^2*xGlui^2*beta + 72*alpha^3*xG6Pi^2*xGlue^3*xGlui^2*beta + 324*alpha^2*xG6Pi2*xGlue^2*xGlui^2*beta^2 + 60*alpha*xG6Pi2^2*xGlue^2*xGlui^2*beta^3 + 324*alpha^2*xG6Pi2*xGlue^2*xGlui^3*beta^2 + 180*alpha^2*xG6Pi2*xGlue^3*xGlui^2*beta^2 + 60*alpha^2*xG6Pi2^2*xGlue*xGlui^3*beta^2 + 48*alpha*xG6Pi2^2*xGlue^2*xGlui^3*beta^3 + 12*alpha*xG6Pi2^2*xGlue^3*xGlui^2*beta^3 + 72*alpha^2*xG6Pi2*xGlue^2*xGlui^4*beta^2 + 96*alpha^2*xG6Pi2*xGlue^3*xGlui^3*beta^2 + 24*alpha^2*xG6Pi2*xGlue^4*xGlui^2*beta^2 + 48*alpha^2*xG6Pi2^2*xGlue*xGlui^4*beta^2 + 48*alpha^3*xG6Pi2^2*xGlue^2*xGlui^3*beta + 36*alpha^3*xG6Pi2^2*xGlue^3*xGlui^2*beta + 12*alpha*xG6Pi2^3*xGlue^2*xGlui^3*beta^3 + 12*alpha^2*xG6Pi2^3*xGlue*xGlui^4*beta^2 + 60*alpha^3*xG6Pi2^2*xGlue^2*xGlui^4*beta + 120*alpha^3*xG6Pi2^2*xGlue^3*xGlui^3*beta + 12*alpha^3*xG6Pi2^2*xGlue^4*xGlui^2*beta + 72*alpha^3*xG6Pi2^2*xGlue^3*xGlui^4*beta + 24*alpha^3*xG6Pi2^2*xGlue^4*xGlui^3*beta + 12*alpha^3*xG6Pi2^3*xGlue^2*xGlui^4*beta + 20*alpha^3*xG6Pi2^3*xGlue^3*xGlui^3*beta + 28*alpha^3*xG6Pi2^3*xGlue^3*xGlui^4*beta + 4*alpha^3*xG6Pi2^3*xGlue^4*xGlui^3*beta + 4*alpha^3*xG6Pi2^4*xGlue^3*xGlui^4*beta + 12*alpha^4*xG6Pi*xG6Pi2*xGlue^4*xGlui + 56*L*alpha*xG6Pi*xGlue^2*beta^3 + 38*L*alpha*xG6Pi^2*xGlue*beta^3 + 18*L^2*alpha*xG6Pi*xGlue*beta^3 + 10*L*alpha*xG6Pi*xGlue^3*beta^3 + 6*L*alpha*xG6Pi^3*xGlue*beta^3 + 30*L*alpha^3*xG6Pi*xGlue^3*beta + 10*L*alpha^3*xG6Pi*xGlue^4*beta + 24*L*alpha*xG6Pi*xGlui^2*beta^3 + 12*L*alpha*xG6Pi^2*xGlui*beta^3 + 8*L^2*alpha*xG6Pi*xGlui*beta^3 + 3*L*alpha*xG6Pi*xGlui^3*beta^3 + L*alpha*xG6Pi^3*xGlui*beta^3 + 3*L*alpha^3*xG6Pi*xGlui^3*beta + 24*L*alpha*xG6Pi2*xGlue^2*beta^3 + 18*L^2*alpha*xG6Pi2*xGlue*beta^3 + 9*L*alpha*xG6Pi2*xGlue^3*beta^3 + 7*L*alpha^3*xG6Pi2*xGlue^3*beta + 4*L^3*alpha*xG6Pi2*xGlue*beta^3 + L*alpha*xG6Pi2*xGlue^4*beta^3 + 3*L*alpha^3*xG6Pi2*xGlue^4*beta + 40*L*alpha*xG6Pi2*xGlui^2*beta^3 + 8*L^2*alpha*xG6Pi2*xGlui*beta^3 + 22*L*alpha*xG6Pi2*xGlui^3*beta^3 + 2*L^3*alpha*xG6Pi2*xGlui*beta^3 + 3*L*alpha*xG6Pi2*xGlui^4*beta^3 + 3*L*alpha^3*xG6Pi2*xGlui^4*beta + 56*L*alpha^2*xGlue*xGlui*beta^2 + 82*L*alpha*xGlue*xGlui^2*beta^3 + 88*L*alpha*xGlue^2*xGlui*beta^3 + 22*L*alpha^3*xGlue*xGlui^2*beta + 28*L*alpha^3*xGlue^2*xGlui*beta + 30*L^2*alpha*xGlue*xGlui*beta^3 + 13*L*alpha*xGlue*xGlui^3*beta^3 + 15*L*alpha*xGlue^3*xGlui*beta^3 + 35*L*alpha^3*xGlue*xGlui^3*beta + 65*L*alpha^3*xGlue^3*xGlui*beta + 8*L*alpha^3*xGlue*xGlui^4*beta + 20*L*alpha^3*xGlue^4*xGlui*beta + 6*alpha^4*xG6Pi^2*xG6Pi2^2*xGlue^4*xGlui^2 + 3*L*xG6Pi*xG6Pi2*xGlue^2*beta^4 + 3*L*xG6Pi^2*xG6Pi2*xGlue*beta^4 + 2*L^2*xG6Pi*xG6Pi2*xGlue*beta^4 + 11*L*xG6Pi*xG6Pi2*xGlui^2*beta^4 + 8*L*xG6Pi*xG6Pi2^2*xGlui*beta^4 + 7*L*xG6Pi^2*xG6Pi2*xGlui*beta^4 + 2*L^2*xG6Pi*xG6Pi2*xGlui*beta^4 + 11*L*xG6Pi2*xGlue*xGlui^2*beta^4 + 7*L*xG6Pi2*xGlue^2*xGlui*beta^4 + 8*L*xG6Pi2^2*xGlue*xGlui*beta^4 + 2*L^2*xG6Pi2*xGlue*xGlui*beta^4 + L^2*alpha^2*xG6Pi^2*xGlue^2*beta^2 + 3*L^2*alpha^2*xGlue^2*xGlui^2*beta^2 + 3*L*alpha^4*xG6Pi^2*xG6Pi2*xGlue^4 + L^2*alpha^4*xG6Pi*xG6Pi2*xGlue^4 + L*alpha^4*xG6Pi^3*xG6Pi2*xGlue^4 + 5*L*alpha^4*xG6Pi*xGlue^2*xGlui^2 + 4*L*alpha^4*xG6Pi*xGlue^2*xGlui^3 + 12*L*alpha^4*xG6Pi*xGlue^3*xGlui^2 + 3*L*alpha^4*xG6Pi^2*xGlue^3*xGlui + 12*L*alpha^4*xG6Pi*xGlue^4*xGlui^2 + 6*L*alpha^4*xG6Pi^2*xGlue^4*xGlui + L*alpha^4*xG6Pi2*xGlue^2*xGlui^2 + 4*L*alpha^4*xG6Pi2*xGlue^2*xGlui^3 + 10*L*alpha^4*xG6Pi2*xGlue^3*xGlui^2 + L^2*alpha^4*xG6Pi2*xGlue^3*xGlui + 4*L*alpha^4*xG6Pi2*xGlue^2*xGlui^4 + 8*L*alpha^4*xG6Pi2*xGlue^3*xGlui^3 + 16*L*alpha^4*xG6Pi2*xGlue^4*xGlui^2 + 2*L*alpha^4*xG6Pi2^2*xGlue^4*xGlui + 3*L^2*alpha^4*xG6Pi2*xGlue^4*xGlui + 8*L*alpha^4*xG6Pi2*xGlue^4*xGlui^3 + 48*alpha*xG6Pi*xG6Pi2*xGlui^2*beta^3 + 24*alpha*xG6Pi*xG6Pi2*xGlui^3*beta^3 + 96*alpha^2*xG6Pi*xGlue*xGlui*beta^2 + 156*alpha*xG6Pi*xGlue*xGlui^2*beta^3 + 180*alpha*xG6Pi*xGlue^2*xGlui*beta^3 + 120*alpha*xG6Pi^2*xGlue*xGlui*beta^3 + 36*alpha^3*xG6Pi*xGlue*xGlui^2*beta + 60*alpha^3*xG6Pi*xGlue^2*xGlui*beta + 28*alpha*xG6Pi*xGlue*xGlui^3*beta^3 + 36*alpha*xG6Pi*xGlue^3*xGlui*beta^3 + 20*alpha*xG6Pi^3*xGlue*xGlui*beta^3 + 36*alpha^3*xG6Pi*xGlue*xGlui^3*beta + 156*alpha^3*xG6Pi*xGlue^3*xGlui*beta + 48*alpha^3*xG6Pi*xGlue^4*xGlui*beta + 240*alpha*xG6Pi2*xGlue*xGlui^2*beta^3 + 96*alpha*xG6Pi2*xGlue^2*xGlui*beta^3 + 156*alpha*xG6Pi2*xGlue*xGlui^3*beta^3 + 36*alpha*xG6Pi2*xGlue^3*xGlui*beta^3 + 36*alpha^3*xG6Pi2*xGlue*xGlui^3*beta + 28*alpha^3*xG6Pi2*xGlue^3*xGlui*beta + 28*alpha*xG6Pi2*xGlue*xGlui^4*beta^3 + 4*alpha*xG6Pi2*xGlue^4*xGlui*beta^3 + 36*alpha^3*xG6Pi2*xGlue*xGlui^4*beta + 12*alpha^3*xG6Pi2*xGlue^4*xGlui*beta + 24*xG6Pi*xG6Pi2*xGlue*xGlui^2*beta^4 + 12*xG6Pi*xG6Pi2*xGlue^2*xGlui*beta^4 + 12*xG6Pi^2*xG6Pi2*xGlue*xGlui*beta^4 + 78*alpha^2*xG6Pi^2*xGlue^2*xGlui^2*beta^2 + 78*alpha^2*xG6Pi2^2*xGlue^2*xGlui^2*beta^2 + 192*alpha^2*xG6Pi2^2*xGlue^2*xGlui^3*beta^2 + 48*alpha^2*xG6Pi2^2*xGlue^3*xGlui^2*beta^2 + 78*alpha^2*xG6Pi2^2*xGlue^2*xGlui^4*beta^2 + 60*alpha^2*xG6Pi2^2*xGlue^3*xGlui^3*beta^2 + 6*alpha^2*xG6Pi2^2*xGlue^4*xGlui^2*beta^2 + 36*alpha^2*xG6Pi2^3*xGlue^2*xGlui^3*beta^2 + 36*alpha^2*xG6Pi2^3*xGlue^2*xGlui^4*beta^2 + 12*alpha^2*xG6Pi2^3*xGlue^3*xGlui^3*beta^2 + 6*alpha^2*xG6Pi2^4*xGlue^2*xGlui^4*beta^2 + 12*alpha^4*xG6Pi*xG6Pi2*xGlue^2*xGlui^3 + 24*alpha^4*xG6Pi*xG6Pi2*xGlue^3*xGlui^2 + 48*alpha^4*xG6Pi*xG6Pi2*xGlue^3*xGlui^3 + 48*alpha^4*xG6Pi*xG6Pi2*xGlue^4*xGlui^2 + 12*alpha^4*xG6Pi^2*xG6Pi2*xGlue^4*xGlui + 48*alpha^4*xG6Pi*xG6Pi2*xGlue^4*xGlui^3 + 4*alpha^4*xG6Pi^3*xG6Pi2*xGlue^4*xGlui + 70*L*alpha^2*xG6Pi*xGlue^2*beta^2 + 14*L*alpha*xG6Pi^2*xGlue^2*beta^3 + 40*L*alpha^2*xG6Pi*xGlue^3*beta^2 + 4*L^2*alpha*xG6Pi*xGlue^2*beta^3 + 2*L^2*alpha*xG6Pi^2*xGlue*beta^3 + 5*L*alpha^2*xG6Pi*xGlue^4*beta^2 + 20*L*alpha^3*xG6Pi^2*xGlue^3*beta + 5*L^2*alpha^3*xG6Pi*xGlue^3*beta + 4*L*alpha^3*xG6Pi^2*xGlue^4*beta + 4*L*alpha^3*xG6Pi^3*xGlue^3*beta + L^2*alpha^3*xG6Pi*xGlue^4*beta + 18*L*alpha^2*xG6Pi*xGlui^2*beta^2 + 3*L*alpha*xG6Pi^2*xGlui^2*beta^3 + 6*L*alpha^2*xG6Pi*xGlui^3*beta^2 + 2*L^2*alpha*xG6Pi*xGlui^2*beta^3 + L^2*alpha*xG6Pi^2*xGlui*beta^3 + 18*L*alpha^2*xG6Pi2*xGlue^2*beta^2 + 15*L*alpha^2*xG6Pi2*xGlue^3*beta^2 + 12*L^2*alpha*xG6Pi2*xGlue^2*beta^3 + 3*L*alpha^2*xG6Pi2*xGlue^4*beta^2 + 2*L^2*alpha*xG6Pi2*xGlue^3*beta^3 + 6*L^2*alpha^3*xG6Pi2*xGlue^3*beta + 2*L^2*alpha^3*xG6Pi2*xGlue^4*beta + 2*L*alpha^2*xG6Pi2*xGlui^2*beta^2 + 4*L*alpha*xG6Pi2^2*xGlui^2*beta^3 + 17*L*alpha^2*xG6Pi2*xGlui^3*beta^2 + 7*L^2*alpha*xG6Pi2*xGlui^2*beta^3 + 10*L*alpha*xG6Pi2^2*xGlui^3*beta^3 + 6*L*alpha^2*xG6Pi2*xGlui^4*beta^2 + L^2*alpha*xG6Pi2*xGlui^3*beta^3 + 3*L*alpha*xG6Pi2^2*xGlui^4*beta^3 + L*alpha*xG6Pi2^3*xGlui^4*beta^3 + 114*L*alpha^2*xGlue*xGlui^2*beta^2 + 150*L*alpha^2*xGlue^2*xGlui*beta^2 + 24*L^2*alpha^2*xGlue*xGlui*beta^2 + 25*L*alpha*xGlue^2*xGlui^2*beta^3 + 45*L*alpha^2*xGlue*xGlui^3*beta^2 + 75*L*alpha^2*xGlue^3*xGlui*beta^2 + 75*L*alpha^3*xGlue^2*xGlui^2*beta + 4*L^2*alpha*xGlue*xGlui^2*beta^3 + 5*L^2*alpha*xGlue^2*xGlui*beta^3 + 8*L^2*alpha^3*xGlue*xGlui^2*beta + 9*L^2*alpha^3*xGlue^2*xGlui*beta + 4*L^3*alpha^2*xGlue*xGlui*beta^2 + 4*L*alpha^2*xGlue*xGlui^4*beta^2 + 10*L*alpha^2*xGlue^4*xGlui*beta^2 + 44*L*alpha^3*xGlue^2*xGlui^3*beta + 80*L*alpha^3*xGlue^3*xGlui^2*beta + 4*L^2*alpha^3*xGlue*xGlui^3*beta + 10*L^2*alpha^3*xGlue^3*xGlui*beta + 2*L^3*alpha^3*xGlue^2*xGlui*beta + 4*L*alpha^3*xGlue^2*xGlui^4*beta + 20*L*alpha^3*xGlue^3*xGlui^3*beta + 16*L*alpha^3*xGlue^4*xGlui^2*beta + 2*L^2*alpha^3*xGlue^4*xGlui*beta + 6*L*xG6Pi*xG6Pi2^2*xGlui^2*beta^4 + 2*L*xG6Pi^2*xG6Pi2^2*xGlui*beta^4 + L^2*xG6Pi*xG6Pi2^2*xGlui*beta^4 + L*xG6Pi*xG6Pi2^3*xGlui^2*beta^4 + 6*L*xG6Pi2^2*xGlue*xGlui^2*beta^4 + 2*L*xG6Pi2^2*xGlue^2*xGlui*beta^4 + L^2*xG6Pi2^2*xGlue*xGlui*beta^4 + L*xG6Pi2^3*xGlue*xGlui^2*beta^4 + L*alpha^4*xG6Pi^2*xGlue^2*xGlui^2 + L^2*alpha^4*xG6Pi*xGlue^2*xGlui^2 + 2*L*alpha^4*xG6Pi2^2*xGlue^3*xGlui^2 + L^2*alpha^4*xG6Pi2*xGlue^2*xGlui^3 + L*alpha^4*xG6Pi2^2*xGlue^2*xGlui^4 + L*alpha^4*xG6Pi2^2*xGlue^3*xGlui^3 + 6*L*alpha^4*xG6Pi2^2*xGlue^4*xGlui^2 + L^2*alpha^4*xG6Pi2^2*xGlue^4*xGlui + 2*L*alpha^4*xG6Pi2^2*xGlue^4*xGlui^3 + L*alpha^4*xG6Pi2^3*xGlue^4*xGlui^2 + 12*alpha*xG6Pi^2*xG6Pi2*xGlui^2*beta^3 + 12*alpha^2*xG6Pi*xG6Pi2*xGlui^3*beta^2 + 12*alpha*xG6Pi*xG6Pi2^2*xGlui^3*beta^3 + 180*alpha^2*xG6Pi*xGlue*xGlui^2*beta^2 + 324*alpha^2*xG6Pi*xGlue^2*xGlui*beta^2 + 60*alpha^2*xG6Pi^2*xGlue*xGlui*beta^2 + 60*alpha*xG6Pi*xGlue^2*xGlui^2*beta^3 + 36*alpha*xG6Pi^2*xGlue*xGlui^2*beta^3 + 48*alpha*xG6Pi^2*xGlue^2*xGlui*beta^3 + 60*alpha^2*xG6Pi*xGlue*xGlui^3*beta^2 + 180*alpha^2*xG6Pi*xGlue^3*xGlui*beta^2 + 12*alpha^2*xG6Pi^3*xGlue*xGlui*beta^2 + 180*alpha^3*xG6Pi*xGlue^2*xGlui^2*beta + 12*alpha^3*xG6Pi^2*xGlue*xGlui^2*beta + 48*alpha^3*xG6Pi^2*xGlue^2*xGlui*beta + 24*alpha^2*xG6Pi*xGlue^4*xGlui*beta^2 + 96*alpha^3*xG6Pi*xGlue^2*xGlui^3*beta + 240*alpha^3*xG6Pi*xGlue^3*xGlui^2*beta + 120*alpha^3*xG6Pi^2*xGlue^3*xGlui*beta + 12*alpha^3*xG6Pi^3*xGlue^2*xGlui*beta + 80*alpha^3*xG6Pi*xGlue^3*xGlui^3*beta + 48*alpha^3*xG6Pi*xGlue^4*xGlui^2*beta + 24*alpha^3*xG6Pi^2*xGlue^4*xGlui*beta + 28*alpha^3*xG6Pi^3*xGlue^3*xGlui*beta + 96*alpha^2*xG6Pi2*xGlue*xGlui^2*beta^2 + 72*alpha^2*xG6Pi2*xGlue^2*xGlui*beta^2 + 180*alpha*xG6Pi2*xGlue^2*xGlui^2*beta^3 + 72*alpha*xG6Pi2^2*xGlue*xGlui^2*beta^3 + 180*alpha^2*xG6Pi2*xGlue*xGlui^3*beta^2 + 60*alpha^2*xG6Pi2*xGlue^3*xGlui*beta^2 + 60*alpha^3*xG6Pi2*xGlue^2*xGlui^2*beta + 60*alpha*xG6Pi2*xGlue^2*xGlui^3*beta^3 + 36*alpha*xG6Pi2*xGlue^3*xGlui^2*beta^3 + 120*alpha*xG6Pi2^2*xGlue*xGlui^3*beta^3 + 60*alpha^2*xG6Pi2*xGlue*xGlui^4*beta^2 + 12*alpha^2*xG6Pi2*xGlue^4*xGlui*beta^2 + 180*alpha^3*xG6Pi2*xGlue^2*xGlui^3*beta + 156*alpha^3*xG6Pi2*xGlue^3*xGlui^2*beta + 36*alpha*xG6Pi2^2*xGlue*xGlui^4*beta^3 + 28*alpha*xG6Pi2^3*xGlue*xGlui^3*beta^3 + 96*alpha^3*xG6Pi2*xGlue^2*xGlui^4*beta + 240*alpha^3*xG6Pi2*xGlue^3*xGlui^3*beta + 48*alpha^3*xG6Pi2*xGlue^4*xGlui^2*beta + 12*alpha^3*xG6Pi2^2*xGlue*xGlui^4*beta + 20*alpha*xG6Pi2^3*xGlue*xGlui^4*beta^3 + 80*alpha^3*xG6Pi2*xGlue^3*xGlui^4*beta + 48*alpha^3*xG6Pi2*xGlue^4*xGlui^3*beta + 4*alpha*xG6Pi2^4*xGlue*xGlui^4*beta^3 + 4*L*xG6Pi*xG6Pi2^2*xGlue*xGlui*beta^4 + L^2*alpha^2*xG6Pi^2*xG6Pi2*xGlue^2*beta^2 + 54*L*alpha^2*xG6Pi2^2*xGlue^2*xGlui^2*beta^2 + L^2*alpha^2*xG6Pi2*xGlue^2*xGlui^2*beta^2 + 4*L^2*alpha^2*xG6Pi2^2*xGlue*xGlui^2*beta^2 + 11*L^2*alpha^2*xG6Pi2^2*xGlue^2*xGlui*beta^2 + 16*L*alpha^2*xG6Pi2^2*xGlue^2*xGlui^3*beta^2 + 16*L*alpha^2*xG6Pi2^2*xGlue^3*xGlui^2*beta^2 + 9*L*alpha^2*xG6Pi2^3*xGlue^2*xGlui^2*beta^2 + 3*L^2*alpha^2*xG6Pi2^2*xGlue^3*xGlui*beta^2 + 2*L^2*alpha^3*xG6Pi2^2*xGlue^2*xGlui^2*beta + L*alpha^2*xG6Pi2^3*xGlue^2*xGlui^3*beta^2 + 3*L*alpha^2*xG6Pi2^3*xGlue^3*xGlui^2*beta^2 + L*alpha^4*xG6Pi*xG6Pi2*xGlue^2*xGlui^2 + 2*L*alpha^4*xG6Pi*xG6Pi2*xGlue^2*xGlui^3 + 8*L*alpha^4*xG6Pi*xG6Pi2*xGlue^3*xGlui^2 + 2*L*alpha^4*xG6Pi^2*xG6Pi2*xGlue^3*xGlui + 12*L*alpha^4*xG6Pi*xG6Pi2*xGlue^4*xGlui^2 + 4*L*alpha^4*xG6Pi*xG6Pi2^2*xGlue^4*xGlui + 6*L*alpha^4*xG6Pi^2*xG6Pi2*xGlue^4*xGlui + 240*alpha*xG6Pi*xG6Pi2*xGlue*xGlui^2*beta^3 + 120*alpha*xG6Pi*xG6Pi2*xGlue^2*xGlui*beta^3 + 84*alpha*xG6Pi^2*xG6Pi2*xGlue*xGlui*beta^3 + 72*alpha*xG6Pi*xG6Pi2*xGlue*xGlui^3*beta^3 + 24*alpha*xG6Pi*xG6Pi2*xGlue^3*xGlui*beta^3 + 16*alpha*xG6Pi^3*xG6Pi2*xGlue*xGlui*beta^3 + 24*alpha^3*xG6Pi*xG6Pi2*xGlue*xGlui^3*beta + 72*alpha^3*xG6Pi*xG6Pi2*xGlue^3*xGlui*beta + 24*alpha^3*xG6Pi*xG6Pi2*xGlue^4*xGlui*beta + 108*alpha^2*xG6Pi*xG6Pi2^2*xGlue^2*xGlui^2*beta^2 + 108*alpha^2*xG6Pi^2*xG6Pi2*xGlue^2*xGlui^2*beta^2 + 108*alpha^2*xG6Pi*xG6Pi2^2*xGlue^2*xGlui^3*beta^2 + 36*alpha^2*xG6Pi*xG6Pi2^2*xGlue^3*xGlui^2*beta^2 + 24*alpha^2*xG6Pi*xG6Pi2^3*xGlue^2*xGlui^3*beta^2 + 24*alpha^3*xG6Pi^2*xG6Pi2^2*xGlue^3*xGlui^2*beta + 39*L*alpha^2*xG6Pi*xG6Pi2*xGlue^2*beta^2 + 9*L*alpha*xG6Pi^2*xG6Pi2*xGlue^2*beta^3 + 24*L*alpha^2*xG6Pi*xG6Pi2*xGlue^3*beta^2 + 4*L^2*alpha*xG6Pi*xG6Pi2*xGlue^2*beta^3 + 2*L^2*alpha*xG6Pi^2*xG6Pi2*xGlue*beta^3 + 3*L*alpha^2*xG6Pi*xG6Pi2*xGlue^4*beta^2 + 15*L*alpha^3*xG6Pi^2*xG6Pi2*xGlue^3*beta + 5*L^2*alpha^3*xG6Pi*xG6Pi2*xGlue^3*beta + 3*L*alpha^3*xG6Pi^2*xG6Pi2*xGlue^4*beta + 4*L*alpha^3*xG6Pi^3*xG6Pi2*xGlue^3*beta + L^2*alpha^3*xG6Pi*xG6Pi2*xGlue^4*beta + L*alpha^2*xG6Pi*xG6Pi2*xGlui^2*beta^2 + 2*L*alpha*xG6Pi*xG6Pi2^2*xGlui^2*beta^3 + 3*L*alpha*xG6Pi^2*xG6Pi2*xGlui^2*beta^3 + 6*L*alpha^2*xG6Pi*xG6Pi2*xGlui^3*beta^2 + 2*L^2*alpha*xG6Pi*xG6Pi2*xGlui^2*beta^3 + L^2*alpha*xG6Pi^2*xG6Pi2*xGlui*beta^3 + 3*L*alpha*xG6Pi*xG6Pi2^2*xGlui^3*beta^3 + 68*L*alpha^2*xG6Pi*xGlue*xGlui^2*beta^2 + 150*L*alpha^2*xG6Pi*xGlue^2*xGlui*beta^2 + 23*L*alpha^2*xG6Pi^2*xGlue*xGlui*beta^2 + 14*L^2*alpha^2*xG6Pi*xGlue*xGlui*beta^2 + 10*L*alpha^2*xG6Pi*xGlue*xGlui^3*beta^2 + 40*L*alpha^2*xG6Pi*xGlue^3*xGlui*beta^2 + 2*L*alpha^2*xG6Pi^3*xGlue*xGlui*beta^2 + 50*L*alpha^3*xG6Pi*xGlue^2*xGlui^2*beta + 4*L*alpha^3*xG6Pi^2*xGlue*xGlui^2*beta + 14*L*alpha^3*xG6Pi^2*xGlue^2*xGlui*beta + 3*L^2*alpha^3*xG6Pi*xGlue*xGlui^2*beta + 6*L^2*alpha^3*xG6Pi*xGlue^2*xGlui*beta + 8*L*alpha^3*xG6Pi*xGlue^2*xGlui^3*beta + 36*L*alpha^3*xG6Pi*xGlue^3*xGlui^2*beta + 21*L*alpha^3*xG6Pi^2*xGlue^3*xGlui*beta + L*alpha^3*xG6Pi^3*xGlue^2*xGlui*beta + 73*L*alpha^2*xG6Pi2*xGlue*xGlui^2*beta^2 + 111*L*alpha^2*xG6Pi2*xGlue^2*xGlui*beta^2 + 13*L^2*alpha^2*xG6Pi2*xGlue*xGlui*beta^2 + 36*L*alpha*xG6Pi2*xGlue^2*xGlui^2*beta^3 + 44*L*alpha*xG6Pi2^2*xGlue*xGlui^2*beta^3 + 20*L*alpha*xG6Pi2^2*xGlue^2*xGlui*beta^3 + 60*L*alpha^2*xG6Pi2*xGlue*xGlui^3*beta^2 + 62*L*alpha^2*xG6Pi2*xGlue^3*xGlui*beta^2 + 46*L*alpha^3*xG6Pi2*xGlue^2*xGlui^2*beta + 2*L^2*alpha*xG6Pi2*xGlue*xGlui^2*beta^3 + 7*L^2*alpha*xG6Pi2*xGlue^2*xGlui*beta^3 + 11*L^2*alpha*xG6Pi2^2*xGlue*xGlui*beta^3 + 2*L^2*alpha^3*xG6Pi2*xGlue*xGlui^2*beta + 6*L^2*alpha^3*xG6Pi2*xGlue^2*xGlui*beta + 4*L^3*alpha^2*xG6Pi2*xGlue*xGlui*beta^2 + 15*L*alpha*xG6Pi2^2*xGlue*xGlui^3*beta^3 + 4*L*alpha*xG6Pi2^2*xGlue^3*xGlui*beta^3 + 7*L*alpha*xG6Pi2^3*xGlue*xGlui^2*beta^3 + 10*L*alpha^2*xG6Pi2*xGlue*xGlui^4*beta^2 + 8*L*alpha^2*xG6Pi2*xGlue^4*xGlui*beta^2 + 40*L*alpha^3*xG6Pi2*xGlue^2*xGlui^3*beta + 80*L*alpha^3*xG6Pi2*xGlue^3*xGlui^2*beta + 12*L*alpha^3*xG6Pi2^2*xGlue^3*xGlui*beta + 2*L^2*alpha^3*xG6Pi2*xGlue*xGlui^3*beta + 15*L^2*alpha^3*xG6Pi2*xGlue^3*xGlui*beta + 2*L^3*alpha^3*xG6Pi2*xGlue^2*xGlui*beta + 2*L*alpha*xG6Pi2^3*xGlue*xGlui^3*beta^3 + 8*L*alpha^3*xG6Pi2*xGlue^2*xGlui^4*beta + 24*L*alpha^3*xG6Pi2*xGlue^3*xGlui^3*beta + 16*L*alpha^3*xG6Pi2*xGlue^4*xGlui^2*beta + 4*L*alpha^3*xG6Pi2^2*xGlue*xGlui^4*beta + 4*L*alpha^3*xG6Pi2^2*xGlue^4*xGlui*beta + 3*L^2*alpha^3*xG6Pi2*xGlue^4*xGlui*beta + 2*L*alpha^4*xG6Pi*xG6Pi2^2*xGlue^3*xGlui^2 + 5*L*alpha^4*xG6Pi*xG6Pi2^2*xGlue^4*xGlui^2 + 2*L*alpha^4*xG6Pi^2*xG6Pi2^2*xGlue^4*xGlui + L*alpha^4*xG6Pi*xG6Pi2^3*xGlue^4*xGlui^2 + 120*alpha^2*xG6Pi*xG6Pi2*xGlue*xGlui^2*beta^2 + 156*alpha^2*xG6Pi*xG6Pi2*xGlue^2*xGlui*beta^2 + 96*alpha*xG6Pi*xG6Pi2*xGlue^2*xGlui^2*beta^3 + 84*alpha*xG6Pi*xG6Pi2^2*xGlue*xGlui^2*beta^3 + 60*alpha*xG6Pi^2*xG6Pi2*xGlue*xGlui^2*beta^3 + 36*alpha*xG6Pi^2*xG6Pi2*xGlue^2*xGlui*beta^3 + 96*alpha^2*xG6Pi*xG6Pi2*xGlue*xGlui^3*beta^2 + 96*alpha^2*xG6Pi*xG6Pi2*xGlue^3*xGlui*beta^2 + 96*alpha^3*xG6Pi*xG6Pi2*xGlue^2*xGlui^2*beta + 60*alpha*xG6Pi*xG6Pi2^2*xGlue*xGlui^3*beta^3 + 12*alpha^2*xG6Pi*xG6Pi2*xGlue^4*xGlui*beta^2 + 120*alpha^3*xG6Pi*xG6Pi2*xGlue^2*xGlui^3*beta + 240*alpha^3*xG6Pi*xG6Pi2*xGlue^3*xGlui^2*beta + 60*alpha^3*xG6Pi^2*xG6Pi2*xGlue^3*xGlui*beta + 16*alpha*xG6Pi*xG6Pi2^3*xGlue*xGlui^3*beta^3 + 144*alpha^3*xG6Pi*xG6Pi2*xGlue^3*xGlui^3*beta + 48*alpha^3*xG6Pi*xG6Pi2*xGlue^4*xGlui^2*beta + 12*alpha^3*xG6Pi^2*xG6Pi2*xGlue^4*xGlui*beta + 16*alpha^3*xG6Pi^3*xG6Pi2*xGlue^3*xGlui*beta + 36*L*alpha*xG6Pi*xG6Pi2*xGlue*beta^3 + 8*L*alpha*xG6Pi*xG6Pi2*xGlui*beta^3 + 120*L*alpha*xG6Pi*xGlue*xGlui*beta^3 + 104*L*alpha*xG6Pi2*xGlue*xGlui*beta^3 + 36*alpha^2*xG6Pi^2*xG6Pi2^2*xGlue^2*xGlui^2*beta^2 + 14*L*xG6Pi*xG6Pi2*xGlue*xGlui*beta^4 + 27*L*alpha^2*xG6Pi^2*xG6Pi2*xGlue^2*beta^2 + 12*L^2*alpha^2*xG6Pi*xG6Pi2*xGlue^2*beta^2 + 9*L*alpha^2*xG6Pi^2*xG6Pi2*xGlue^3*beta^2 + 6*L*alpha^2*xG6Pi^3*xG6Pi2*xGlue^2*beta^2 + 3*L^2*alpha^2*xG6Pi*xG6Pi2*xGlue^3*beta^2 + L^2*alpha^2*xG6Pi*xG6Pi2*xGlui^2*beta^2 + L^2*alpha*xG6Pi*xG6Pi2^2*xGlui^2*beta^3 + 53*L*alpha^2*xG6Pi*xGlue^2*xGlui^2*beta^2 + 8*L*alpha^2*xG6Pi^2*xGlue*xGlui^2*beta^2 + 34*L*alpha^2*xG6Pi^2*xGlue^2*xGlui*beta^2 + 5*L^2*alpha^2*xG6Pi*xGlue*xGlui^2*beta^2 + 4*L^2*alpha^2*xG6Pi*xGlue^2*xGlui*beta^2 + 2*L^2*alpha^2*xG6Pi^2*xGlue*xGlui*beta^2 + 5*L*alpha^3*xG6Pi^2*xGlue^2*xGlui^2*beta + 3*L^2*alpha^3*xG6Pi*xGlue^2*xGlui^2*beta + L^2*alpha^3*xG6Pi^2*xGlue^2*xGlui*beta + 145*L*alpha^2*xG6Pi2*xGlue^2*xGlui^2*beta^2 + 10*L*alpha^2*xG6Pi2^2*xGlue*xGlui^2*beta^2 + 26*L*alpha^2*xG6Pi2^2*xGlue^2*xGlui*beta^2 + 16*L^2*alpha^2*xG6Pi2*xGlue*xGlui^2*beta^2 + 35*L^2*alpha^2*xG6Pi2*xGlue^2*xGlui*beta^2 + 16*L*alpha*xG6Pi2^2*xGlue^2*xGlui^2*beta^3 + 40*L*alpha^2*xG6Pi2*xGlue^2*xGlui^3*beta^2 + 38*L*alpha^2*xG6Pi2*xGlue^3*xGlui^2*beta^2 + 17*L*alpha^2*xG6Pi2^2*xGlue*xGlui^3*beta^2 + 16*L*alpha^2*xG6Pi2^2*xGlue^3*xGlui*beta^2 + 8*L*alpha^3*xG6Pi2^2*xGlue^2*xGlui^2*beta + 3*L^2*alpha*xG6Pi2^2*xGlue^2*xGlui*beta^3 + 2*L^2*alpha^2*xG6Pi2*xGlue*xGlui^3*beta^2 + 8*L^2*alpha^2*xG6Pi2*xGlue^3*xGlui*beta^2 + 9*L^2*alpha^3*xG6Pi2*xGlue^2*xGlui^2*beta + 3*L*alpha*xG6Pi2^3*xGlue^2*xGlui^2*beta^3 + 8*L*alpha^2*xG6Pi2^2*xGlue*xGlui^4*beta^2 + 2*L*alpha^2*xG6Pi2^2*xGlue^4*xGlui*beta^2 + 8*L*alpha^3*xG6Pi2^2*xGlue^2*xGlui^3*beta + 30*L*alpha^3*xG6Pi2^2*xGlue^3*xGlui^2*beta + L^2*alpha^3*xG6Pi2*xGlue^2*xGlui^3*beta + 5*L^2*alpha^3*xG6Pi2^2*xGlue^3*xGlui*beta + 2*L*alpha^2*xG6Pi2^3*xGlue*xGlui^4*beta^2 + 5*L*alpha^3*xG6Pi2^2*xGlue^2*xGlui^4*beta + 7*L*alpha^3*xG6Pi2^2*xGlue^3*xGlui^3*beta + 6*L*alpha^3*xG6Pi2^2*xGlue^4*xGlui^2*beta + 5*L*alpha^3*xG6Pi2^3*xGlue^3*xGlui^2*beta + L^2*alpha^3*xG6Pi2^2*xGlue^4*xGlui*beta + L*alpha^3*xG6Pi2^3*xGlue^2*xGlui^4*beta + L*alpha^3*xG6Pi2^3*xGlue^4*xGlui^2*beta + 4*L*alpha^4*xG6Pi*xG6Pi2*xGlue^3*xGlui + 14*L*alpha^4*xG6Pi*xG6Pi2*xGlue^4*xGlui + 144*alpha*xG6Pi*xG6Pi2*xGlue*xGlui*beta^3 + 384*alpha^2*xG6Pi*xG6Pi2*xGlue^2*xGlui^2*beta^2 + 36*alpha^2*xG6Pi^2*xG6Pi2*xGlue*xGlui^2*beta^2 + 108*alpha^2*xG6Pi^2*xG6Pi2*xGlue^2*xGlui*beta^2 + 36*alpha*xG6Pi*xG6Pi2^2*xGlue^2*xGlui^2*beta^3 + 24*alpha*xG6Pi^2*xG6Pi2^2*xGlue*xGlui^2*beta^3 + 156*alpha^2*xG6Pi*xG6Pi2*xGlue^2*xGlui^3*beta^2 + 120*alpha^2*xG6Pi*xG6Pi2*xGlue^3*xGlui^2*beta^2 + 36*alpha^2*xG6Pi*xG6Pi2^2*xGlue*xGlui^3*beta^2 + 36*alpha^2*xG6Pi^2*xG6Pi2*xGlue^3*xGlui*beta^2 + 24*alpha^2*xG6Pi^3*xG6Pi2*xGlue^2*xGlui*beta^2 + 36*alpha^3*xG6Pi^2*xG6Pi2*xGlue^2*xGlui^2*beta + 36*alpha^3*xG6Pi*xG6Pi2^2*xGlue^2*xGlui^3*beta + 60*alpha^3*xG6Pi*xG6Pi2^2*xGlue^3*xGlui^2*beta + 84*alpha^3*xG6Pi^2*xG6Pi2*xGlue^3*xGlui^2*beta + 84*alpha^3*xG6Pi*xG6Pi2^2*xGlue^3*xGlui^3*beta + 12*alpha^3*xG6Pi*xG6Pi2^2*xGlue^4*xGlui^2*beta + 16*alpha^3*xG6Pi*xG6Pi2^3*xGlue^3*xGlui^3*beta + 30*L*alpha*xG6Pi*xG6Pi2*xGlue^2*beta^3 + 21*L*alpha*xG6Pi^2*xG6Pi2*xGlue*beta^3 + 14*L^2*alpha*xG6Pi*xG6Pi2*xGlue*beta^3 + 6*L*alpha*xG6Pi*xG6Pi2*xGlue^3*beta^3 + 4*L*alpha*xG6Pi^3*xG6Pi2*xGlue*beta^3 + 18*L*alpha^3*xG6Pi*xG6Pi2*xGlue^3*beta + 6*L*alpha^3*xG6Pi*xG6Pi2*xGlue^4*beta + 24*L*alpha*xG6Pi*xG6Pi2*xGlui^2*beta^3 + 2*L*alpha*xG6Pi^2*xG6Pi2*xGlui*beta^3 + 5*L^2*alpha*xG6Pi*xG6Pi2*xGlui*beta^3 + 6*L*alpha*xG6Pi*xG6Pi2*xGlui^3*beta^3 + 68*L*alpha^2*xG6Pi*xGlue*xGlui*beta^2 + 32*L*alpha*xG6Pi*xGlue*xGlui^2*beta^3 + 39*L*alpha*xG6Pi*xGlue^2*xGlui*beta^3 + 25*L*alpha*xG6Pi^2*xGlue*xGlui*beta^3 + 20*L*alpha^3*xG6Pi*xGlue*xGlui^2*beta + 39*L*alpha^3*xG6Pi*xGlue^2*xGlui*beta + 6*L^2*alpha*xG6Pi*xGlue*xGlui*beta^3 + 12*L*alpha^3*xG6Pi*xGlue*xGlui^3*beta + 80*L*alpha^3*xG6Pi*xGlue^3*xGlui*beta + 16*L*alpha^3*xG6Pi*xGlue^4*xGlui*beta + 16*L*alpha^2*xG6Pi2*xGlue*xGlui*beta^2 + 113*L*alpha*xG6Pi2*xGlue*xGlui^2*beta^3 + 76*L*alpha*xG6Pi2*xGlue^2*xGlui*beta^3 + 24*L*alpha*xG6Pi2^2*xGlue*xGlui*beta^3 + 3*L*alpha^3*xG6Pi2*xGlue*xGlui^2*beta + 10*L*alpha^3*xG6Pi2*xGlue^2*xGlui*beta + 33*L^2*alpha*xG6Pi2*xGlue*xGlui*beta^3 + 26*L*alpha*xG6Pi2*xGlue*xGlui^3*beta^3 + 14*L*alpha*xG6Pi2*xGlue^3*xGlui*beta^3 + 18*L*alpha^3*xG6Pi2*xGlue*xGlui^3*beta + 50*L*alpha^3*xG6Pi2*xGlue^3*xGlui*beta + 12*L*alpha^3*xG6Pi2*xGlue*xGlui^4*beta + 16*L*alpha^3*xG6Pi2*xGlue^4*xGlui*beta + 102*L*alpha*xG6Pi*xG6Pi2*xGlue*xGlui*beta^3 + 63*L*alpha^2*xG6Pi*xG6Pi2*xGlue^2*xGlui^2*beta^2 + 6*L*alpha^2*xG6Pi*xG6Pi2^2*xGlue*xGlui^2*beta^2 + 36*L*alpha^2*xG6Pi*xG6Pi2^2*xGlue^2*xGlui*beta^2 + 6*L*alpha^2*xG6Pi^2*xG6Pi2*xGlue*xGlui^2*beta^2 + 33*L*alpha^2*xG6Pi^2*xG6Pi2*xGlue^2*xGlui*beta^2 + 5*L^2*alpha^2*xG6Pi*xG6Pi2*xGlue*xGlui^2*beta^2 + 4*L^2*alpha^2*xG6Pi*xG6Pi2*xGlue^2*xGlui*beta^2 + 2*L^2*alpha^2*xG6Pi^2*xG6Pi2*xGlue*xGlui*beta^2 + 6*L*alpha^2*xG6Pi*xG6Pi2^2*xGlue*xGlui^3*beta^2 + 12*L*alpha^2*xG6Pi*xG6Pi2^2*xGlue^3*xGlui*beta^2 + 6*L*alpha^3*xG6Pi*xG6Pi2^2*xGlue^2*xGlui^2*beta + 3*L*alpha^3*xG6Pi^2*xG6Pi2*xGlue^2*xGlui^2*beta + 3*L^2*alpha^3*xG6Pi*xG6Pi2*xGlue^2*xGlui^2*beta + L^2*alpha^3*xG6Pi^2*xG6Pi2*xGlue^2*xGlui*beta + 3*L*alpha^3*xG6Pi*xG6Pi2^2*xGlue^2*xGlui^3*beta + 18*L*alpha^3*xG6Pi*xG6Pi2^2*xGlue^3*xGlui^2*beta + 8*L*alpha^3*xG6Pi^2*xG6Pi2^2*xGlue^3*xGlui*beta + 4*L*alpha^3*xG6Pi*xG6Pi2^3*xGlue^3*xGlui^2*beta + 20*L*alpha^2*xG6Pi*xG6Pi2*xGlue*xGlui*beta^2 + 46*L*alpha*xG6Pi*xG6Pi2*xGlue*xGlui^2*beta^3 + 38*L*alpha*xG6Pi*xG6Pi2*xGlue^2*xGlui*beta^3 + 28*L*alpha*xG6Pi*xG6Pi2^2*xGlue*xGlui*beta^3 + 24*L*alpha*xG6Pi^2*xG6Pi2*xGlue*xGlui*beta^3 + 2*L*alpha^3*xG6Pi*xG6Pi2*xGlue*xGlui^2*beta + 16*L*alpha^3*xG6Pi*xG6Pi2*xGlue^2*xGlui*beta + 6*L^2*alpha*xG6Pi*xG6Pi2*xGlue*xGlui*beta^3 + 8*L*alpha^3*xG6Pi*xG6Pi2*xGlue*xGlui^3*beta + 70*L*alpha^3*xG6Pi*xG6Pi2*xGlue^3*xGlui*beta + 14*L*alpha^3*xG6Pi*xG6Pi2*xGlue^4*xGlui*beta + 27*L*alpha^2*xG6Pi*xG6Pi2^2*xGlue^2*xGlui^2*beta^2 + 12*L*alpha^2*xG6Pi^2*xG6Pi2^2*xGlue^2*xGlui*beta^2 + 2*L^2*alpha^2*xG6Pi*xG6Pi2^2*xGlue*xGlui^2*beta^2 + L^2*alpha^2*xG6Pi*xG6Pi2^2*xGlue^2*xGlui*beta^2 + 6*L*alpha^2*xG6Pi*xG6Pi2^3*xGlue^2*xGlui^2*beta^2 + L^2*alpha^3*xG6Pi*xG6Pi2^2*xGlue^2*xGlui^2*beta + 48*L*alpha^2*xG6Pi*xG6Pi2*xGlue*xGlui^2*beta^2 + 126*L*alpha^2*xG6Pi*xG6Pi2*xGlue^2*xGlui*beta^2 + 6*L*alpha^2*xG6Pi^2*xG6Pi2*xGlue*xGlui*beta^2 + 8*L^2*alpha^2*xG6Pi*xG6Pi2*xGlue*xGlui*beta^2 + 20*L*alpha*xG6Pi*xG6Pi2^2*xGlue*xGlui^2*beta^3 + 12*L*alpha*xG6Pi*xG6Pi2^2*xGlue^2*xGlui*beta^3 + 8*L*alpha*xG6Pi^2*xG6Pi2^2*xGlue*xGlui*beta^3 + 16*L*alpha^2*xG6Pi*xG6Pi2*xGlue*xGlui^3*beta^2 + 38*L*alpha^2*xG6Pi*xG6Pi2*xGlue^3*xGlui*beta^2 + 32*L*alpha^3*xG6Pi*xG6Pi2*xGlue^2*xGlui^2*beta + 6*L*alpha^3*xG6Pi^2*xG6Pi2*xGlue^2*xGlui*beta + 2*L^2*alpha*xG6Pi*xG6Pi2^2*xGlue*xGlui*beta^3 + L^2*alpha^3*xG6Pi*xG6Pi2*xGlue*xGlui^2*beta + 3*L^2*alpha^3*xG6Pi*xG6Pi2*xGlue^2*xGlui*beta + 4*L*alpha*xG6Pi*xG6Pi2^3*xGlue*xGlui^2*beta^3 + 10*L*alpha^3*xG6Pi*xG6Pi2*xGlue^2*xGlui^3*beta + 40*L*alpha^3*xG6Pi*xG6Pi2*xGlue^3*xGlui^2*beta + 20*L*alpha^3*xG6Pi*xG6Pi2^2*xGlue^3*xGlui*beta + 22*L*alpha^3*xG6Pi^2*xG6Pi2*xGlue^3*xGlui*beta + 4*L*alpha^3*xG6Pi*xG6Pi2^2*xGlue^4*xGlui*beta)                                                                                                                                                                                                                                                                                                                                                                                                                                                                                                                                                                                                                                                                                                                                                                                                                                                                                                                                                                                                                                                                                                                                                                                                                                                                                                                                                                                                                                       
d/dt(G6Pi) = (L*alpha*(alpha*xGlue + beta)*((L*xGlue*(alpha*xGlui + beta))/(alpha*xGlue + alpha*xGlui + xG6Pi*beta + xGlue*beta + xGlui*beta + 2*beta + xG6Pi2*xGlui*beta + alpha*xG6Pi*xGlue + 2*alpha*xGlue*xGlui + alpha*xG6Pi2*xGlue*xGlui) - (L*xGlui*(alpha*xGlue + beta))/(alpha*xGlue + alpha*xGlui + xG6Pi*beta + xGlue*beta + xGlui*beta + 2*beta + xG6Pi2*xGlui*beta + alpha*xG6Pi*xGlue + 2*alpha*xGlue*xGlui + alpha*xG6Pi2*xGlue*xGlui))*(alpha*xGlue + alpha*xGlui + xG6Pi*beta + xGlue*beta + xGlui*beta + 2*beta + xG6Pi2*xGlui*beta + alpha*xG6Pi*xGlue + 2*alpha*xGlue*xGlui + alpha*xG6Pi2*xGlue*xGlui)*(xG6Pi^2*beta^2 + 2*xG6Pi*beta^2 - 4*xG6Pi2*beta^2 + alpha^2*xG6Pi*xGlue + alpha^2*xG6Pi*xGlui + L*xG6Pi*beta^2 - 2*L*xG6Pi2*beta^2 + alpha*xG6Pi^2*beta - 2*xG6Pi*xG6Pi2*beta^2 + xG6Pi*xGlue*beta^2 + xG6Pi*xGlui*beta^2 - 4*xG6Pi2*xGlue*beta^2 - 2*xG6Pi2*xGlui*beta^2 + 2*alpha^2*xG6Pi*xGlue^2 + alpha^2*xG6Pi^2*xGlue - alpha^2*xG6Pi2*xGlue^2 - xG6Pi2*xGlue^2*beta^2 - 2*xG6Pi2^2*xGlui*beta^2 + 2*alpha^2*xG6Pi^2*xGlue^2 + 2*alpha*xG6Pi*beta + L*alpha*xG6Pi*beta - xG6Pi2^2*xGlue*xGlui*beta^2 - alpha^2*xG6Pi2^2*xGlue^2*xGlui + L*alpha^2*xG6Pi*xGlui + 6*alpha*xG6Pi*xGlue*beta + 2*alpha*xG6Pi*xGlui*beta - 4*alpha*xG6Pi2*xGlue*beta - 2*alpha*xG6Pi2*xGlui*beta + 4*alpha^2*xG6Pi*xGlue*xGlui - alpha^2*xG6Pi2*xGlue*xGlui + 2*alpha*xG6Pi*xGlue^2*beta + 3*alpha*xG6Pi^2*xGlue*beta - 2*alpha*xG6Pi2*xGlue^2*beta - xG6Pi*xG6Pi2*xGlue*beta^2 + xG6Pi*xG6Pi2*xGlui*beta^2 - xG6Pi2*xGlue*xGlui*beta^2 - alpha^2*xG6Pi*xG6Pi2*xGlue^2 + 4*alpha^2*xG6Pi*xGlue^2*xGlui - 2*alpha^2*xG6Pi2*xGlue^2*xGlui + alpha^2*xG6Pi*xG6Pi2*xGlue*xGlui - alpha*xG6Pi*xG6Pi2*xGlue^2*beta - 2*alpha*xG6Pi2*xGlue^2*xGlui*beta - 3*alpha*xG6Pi2^2*xGlue*xGlui*beta + 2*alpha^2*xG6Pi*xG6Pi2*xGlue^2*xGlui - alpha*xG6Pi2^2*xGlue^2*xGlui*beta + L*alpha*xG6Pi*xGlui*beta - 2*L*alpha*xG6Pi2*xGlui*beta - 3*alpha*xG6Pi*xG6Pi2*xGlue*beta + alpha*xG6Pi*xG6Pi2*xGlui*beta + 4*alpha*xG6Pi*xGlue*xGlui*beta - 6*alpha*xG6Pi2*xGlue*xGlui*beta + 3*alpha*xG6Pi*xG6Pi2*xGlue*xGlui*beta))/(16*beta^4 + 12*L^2*beta^4 + 2*L^3*beta^4 + 24*xG6Pi^2*beta^4 + 8*xG6Pi^3*beta^4 + xG6Pi^4*beta^4 + 24*xGlue^2*beta^4 + 8*xGlue^3*beta^4 + xGlue^4*beta^4 + 24*xGlui^2*beta^4 + 8*xGlui^3*beta^4 + xGlui^4*beta^4 + 24*L*beta^4 + 32*xG6Pi*beta^4 + 32*xGlue*beta^4 + 32*xGlui*beta^4 + alpha^4*xGlue^4 + alpha^4*xGlui^4 + 24*alpha^2*xGlue^2*beta^2 + 24*alpha^2*xGlue^3*beta^2 + 6*alpha^2*xGlue^4*beta^2 + 24*alpha^2*xGlui^2*beta^2 + 24*alpha^2*xGlui^3*beta^2 + 6*alpha^2*xGlui^4*beta^2 + 6*xG6Pi^2*xGlue^2*beta^4 + 6*xG6Pi^2*xGlui^2*beta^4 + 24*xG6Pi2^2*xGlui^2*beta^4 + 24*xG6Pi2^2*xGlui^3*beta^4 + 6*xG6Pi2^2*xGlui^4*beta^4 + 8*xG6Pi2^3*xGlui^3*beta^4 + 4*xG6Pi2^3*xGlui^4*beta^4 + xG6Pi2^4*xGlui^4*beta^4 + 6*xGlue^2*xGlui^2*beta^4 + 32*L*xG6Pi*beta^4 + 8*L*xG6Pi2*beta^4 + 32*L*xGlue*beta^4 + 32*L*xGlui*beta^4 + 2*L*alpha^4*xGlue^4 + L*alpha^4*xGlui^4 + 32*alpha*xGlue*beta^3 + 32*alpha*xGlui*beta^3 + 48*xG6Pi*xGlue*beta^4 + 48*xG6Pi*xGlui*beta^4 + 32*xG6Pi2*xGlui*beta^4 + 48*xGlue*xGlui*beta^4 + 4*alpha^4*xG6Pi*xGlue^4 + 4*alpha^4*xGlue*xGlui^3 + 4*alpha^4*xGlue^3*xGlui + 8*alpha^4*xGlue*xGlui^4 + 8*alpha^4*xGlue^4*xGlui + 14*L*xG6Pi^2*beta^4 + 8*L^2*xG6Pi*beta^4 + 2*L*xG6Pi^3*beta^4 + 8*L^2*xG6Pi2*beta^4 + 2*L^3*xG6Pi2*beta^4 + 14*L*xGlue^2*beta^4 + 8*L^2*xGlue*beta^4 + 2*L*xGlue^3*beta^4 + 14*L*xGlui^2*beta^4 + 8*L^2*xGlui*beta^4 + 2*L*xGlui^3*beta^4 + L^2*alpha^4*xGlue^4 + 48*alpha*xGlue^2*beta^3 + 24*alpha*xGlue^3*beta^3 + 8*alpha^3*xGlue^3*beta + 4*alpha*xGlue^4*beta^3 + 4*alpha^3*xGlue^4*beta + 48*alpha*xGlui^2*beta^3 + 24*alpha*xGlui^3*beta^3 + 8*alpha^3*xGlui^3*beta + 4*alpha*xGlui^4*beta^3 + 4*alpha^3*xGlui^4*beta + 24*xG6Pi*xGlue^2*beta^4 + 24*xG6Pi^2*xGlue*beta^4 + 4*xG6Pi*xGlue^3*beta^4 + 4*xG6Pi^3*xGlue*beta^4 + 24*xG6Pi*xGlui^2*beta^4 + 24*xG6Pi^2*xGlui*beta^4 + 4*xG6Pi*xGlui^3*beta^4 + 4*xG6Pi^3*xGlui*beta^4 + 48*xG6Pi2*xGlui^2*beta^4 + 24*xG6Pi2*xGlui^3*beta^4 + 4*xG6Pi2*xGlui^4*beta^4 + 24*xGlue*xGlui^2*beta^4 + 24*xGlue^2*xGlui*beta^4 + 4*xGlue*xGlui^3*beta^4 + 4*xGlue^3*xGlui*beta^4 + 6*alpha^4*xG6Pi^2*xGlue^4 + 4*alpha^4*xG6Pi^3*xGlue^4 + alpha^4*xG6Pi^4*xGlue^4 + 6*alpha^4*xGlue^2*xGlui^2 + 24*alpha^4*xGlue^2*xGlui^3 + 24*alpha^4*xGlue^3*xGlui^2 + 24*alpha^4*xGlue^2*xGlui^4 + 48*alpha^4*xGlue^3*xGlui^3 + 24*alpha^4*xGlue^4*xGlui^2 + 32*alpha^4*xGlue^3*xGlui^4 + 32*alpha^4*xGlue^4*xGlui^3 + 16*alpha^4*xGlue^4*xGlui^4 + L^2*xG6Pi^2*beta^4 + L^2*xGlue^2*beta^4 + L^2*xGlui^2*beta^4 + 6*L*xG6Pi^2*xG6Pi2*beta^4 + 6*L^2*xG6Pi*xG6Pi2*beta^4 + L*xG6Pi^3*xG6Pi2*beta^4 + 6*L*xG6Pi*xGlue^2*beta^4 + 6*L*xG6Pi^2*xGlue*beta^4 + 2*L^2*xG6Pi*xGlue*beta^4 + 6*L*xG6Pi*xGlui^2*beta^4 + 6*L*xG6Pi^2*xGlui*beta^4 + 2*L^2*xG6Pi*xGlui*beta^4 + 6*L*xG6Pi2*xGlue^2*beta^4 + 6*L^2*xG6Pi2*xGlue*beta^4 + L*xG6Pi2*xGlue^3*beta^4 + 26*L*xG6Pi2*xGlui^2*beta^4 + 8*L*xG6Pi2^2*xGlui*beta^4 + 10*L^2*xG6Pi2*xGlui*beta^4 + 5*L*xG6Pi2*xGlui^3*beta^4 + 6*L*xGlue*xGlui^2*beta^4 + 6*L*xGlue^2*xGlui*beta^4 + 2*L^2*xGlue*xGlui*beta^4 + 4*L*alpha^4*xG6Pi^2*xGlue^4 + L^2*alpha^4*xG6Pi*xGlue^4 + L*alpha^4*xG6Pi^3*xGlue^4 + L^2*alpha^4*xG6Pi2*xGlue^4 + 5*L*alpha^4*xGlue^2*xGlui^2 + 10*L*alpha^4*xGlue^2*xGlui^3 + 16*L*alpha^4*xGlue^3*xGlui^2 + L^2*alpha^4*xGlue*xGlui^3 + L^2*alpha^4*xGlue^3*xGlui + 4*L*alpha^4*xGlue^2*xGlui^4 + 12*L*alpha^4*xGlue^3*xGlui^3 + 16*L*alpha^4*xGlue^4*xGlui^2 + 2*L^2*alpha^4*xGlue^4*xGlui + 8*L*alpha^4*xGlue^4*xGlui^3 + 96*alpha*xG6Pi*xGlue^2*beta^3 + 72*alpha*xG6Pi^2*xGlue*beta^3 + 36*alpha*xG6Pi*xGlue^3*beta^3 + 28*alpha*xG6Pi^3*xGlue*beta^3 + 28*alpha^3*xG6Pi*xGlue^3*beta + 4*alpha*xG6Pi*xGlue^4*beta^3 + 4*alpha*xG6Pi^4*xGlue*beta^3 + 12*alpha^3*xG6Pi*xGlue^4*beta + 48*alpha*xG6Pi*xGlui^2*beta^3 + 24*alpha*xG6Pi^2*xGlui*beta^3 + 12*alpha*xG6Pi*xGlui^3*beta^3 + 4*alpha*xG6Pi^3*xGlui*beta^3 + 4*alpha^3*xG6Pi*xGlui^3*beta + 48*alpha*xG6Pi2*xGlui^2*beta^3 + 48*alpha*xG6Pi2*xGlui^3*beta^3 + 12*alpha*xG6Pi2*xGlui^4*beta^3 + 4*alpha^3*xG6Pi2*xGlui^4*beta + 48*alpha^2*xGlue*xGlui*beta^2 + 168*alpha*xGlue*xGlui^2*beta^3 + 168*alpha*xGlue^2*xGlui*beta^3 + 24*alpha^3*xGlue*xGlui^2*beta + 24*alpha^3*xGlue^2*xGlui*beta + 64*alpha*xGlue*xGlui^3*beta^3 + 64*alpha*xGlue^3*xGlui*beta^3 + 64*alpha^3*xGlue*xGlui^3*beta + 64*alpha^3*xGlue^3*xGlui*beta + 8*alpha*xGlue*xGlui^4*beta^3 + 8*alpha*xGlue^4*xGlui*beta^3 + 24*alpha^3*xGlue*xGlui^4*beta + 24*alpha^3*xGlue^4*xGlui*beta + 48*xG6Pi*xG6Pi2*xGlui^2*beta^4 + 24*xG6Pi^2*xG6Pi2*xGlui*beta^4 + 12*xG6Pi*xG6Pi2*xGlui^3*beta^4 + 4*xG6Pi^3*xG6Pi2*xGlui*beta^4 + 12*xG6Pi*xGlue*xGlui^2*beta^4 + 12*xG6Pi*xGlue^2*xGlui*beta^4 + 12*xG6Pi^2*xGlue*xGlui*beta^4 + 48*xG6Pi2*xGlue*xGlui^2*beta^4 + 24*xG6Pi2*xGlue^2*xGlui*beta^4 + 12*xG6Pi2*xGlue*xGlui^3*beta^4 + 4*xG6Pi2*xGlue^3*xGlui*beta^4 + 12*alpha^4*xG6Pi*xGlue^2*xGlui^2 + 24*alpha^4*xG6Pi*xGlue^2*xGlui^3 + 48*alpha^4*xG6Pi*xGlue^3*xGlui^2 + 12*alpha^4*xG6Pi^2*xGlue^3*xGlui + 48*alpha^4*xG6Pi*xGlue^3*xGlui^3 + 48*alpha^4*xG6Pi*xGlue^4*xGlui^2 + 24*alpha^4*xG6Pi^2*xGlue^4*xGlui + 4*alpha^4*xG6Pi^3*xGlue^3*xGlui + 32*alpha^4*xG6Pi*xGlue^4*xGlui^3 + 8*alpha^4*xG6Pi^3*xGlue^4*xGlui + 12*alpha^4*xG6Pi2*xGlue^2*xGlui^3 + 12*alpha^4*xG6Pi2*xGlue^3*xGlui^2 + 24*alpha^4*xG6Pi2*xGlue^2*xGlui^4 + 48*alpha^4*xG6Pi2*xGlue^3*xGlui^3 + 24*alpha^4*xG6Pi2*xGlue^4*xGlui^2 + 48*alpha^4*xG6Pi2*xGlue^3*xGlui^4 + 48*alpha^4*xG6Pi2*xGlue^4*xGlui^3 + 32*alpha^4*xG6Pi2*xGlue^4*xGlui^4 + 38*L*alpha^2*xGlue^2*beta^2 + 30*L*alpha^2*xGlue^3*beta^2 + 14*L^2*alpha*xGlue^2*beta^3 + 6*L*alpha^2*xGlue^4*beta^2 + 2*L^2*alpha*xGlue^3*beta^3 + 6*L^2*alpha^3*xGlue^3*beta + 2*L^2*alpha^3*xGlue^4*beta + 26*L*alpha^2*xGlui^2*beta^2 + 18*L*alpha^2*xGlui^3*beta^2 + 8*L^2*alpha*xGlui^2*beta^3 + 3*L*alpha^2*xGlui^4*beta^2 + L^2*alpha*xGlui^3*beta^3 + L^2*alpha^3*xGlui^3*beta + L^2*xG6Pi^2*xG6Pi2*beta^4 + L^2*xG6Pi2*xGlue^2*beta^4 + 14*L*xG6Pi2^2*xGlui^2*beta^4 + L^2*xG6Pi2*xGlui^2*beta^4 + 4*L^2*xG6Pi2^2*xGlui*beta^4 + 4*L*xG6Pi2^2*xGlui^3*beta^4 + 2*L*xG6Pi2^3*xGlui^2*beta^4 + L*xG6Pi2^3*xGlui^3*beta^4 + L^2*alpha^4*xGlue^2*xGlui^2 + 2*L^2*alpha^4*xGlue^2*xGlui^3 + 72*alpha^2*xG6Pi*xGlue^2*beta^2 + 60*alpha*xG6Pi^2*xGlue^2*beta^3 + 60*alpha^2*xG6Pi*xGlue^3*beta^2 + 12*alpha*xG6Pi^2*xGlue^3*beta^3 + 12*alpha*xG6Pi^3*xGlue^2*beta^3 + 12*alpha^2*xG6Pi*xGlue^4*beta^2 + 36*alpha^3*xG6Pi^2*xGlue^3*beta + 12*alpha^3*xG6Pi^2*xGlue^4*beta + 20*alpha^3*xG6Pi^3*xGlue^3*beta + 24*alpha^2*xG6Pi*xGlui^2*beta^2 + 4*alpha^3*xG6Pi^3*xGlue^4*beta + 4*alpha^3*xG6Pi^4*xGlue^3*beta + 12*alpha*xG6Pi^2*xGlui^2*beta^3 + 12*alpha^2*xG6Pi*xGlui^3*beta^2 + 24*alpha^2*xG6Pi2*xGlui^3*beta^2 + 24*alpha*xG6Pi2^2*xGlui^3*beta^3 + 12*alpha^2*xG6Pi2*xGlui^4*beta^2 + 12*alpha*xG6Pi2^2*xGlui^4*beta^3 + 4*alpha*xG6Pi2^3*xGlui^4*beta^3 + 168*alpha^2*xGlue*xGlui^2*beta^2 + 168*alpha^2*xGlue^2*xGlui*beta^2 + 120*alpha*xGlue^2*xGlui^2*beta^3 + 120*alpha^2*xGlue*xGlui^3*beta^2 + 120*alpha^2*xGlue^3*xGlui*beta^2 + 120*alpha^3*xGlue^2*xGlui^2*beta + 24*alpha*xGlue^2*xGlui^3*beta^3 + 24*alpha*xGlue^3*xGlui^2*beta^3 + 24*alpha^2*xGlue*xGlui^4*beta^2 + 24*alpha^2*xGlue^4*xGlui*beta^2 + 168*alpha^3*xGlue^2*xGlui^3*beta + 168*alpha^3*xGlue^3*xGlui^2*beta + 48*alpha^3*xGlue^2*xGlui^4*beta + 160*alpha^3*xGlue^3*xGlui^3*beta + 48*alpha^3*xGlue^4*xGlui^2*beta + 32*alpha^3*xGlue^3*xGlui^4*beta + 32*alpha^3*xGlue^4*xGlui^3*beta + 48*L*alpha*xGlue*beta^3 + 40*L*alpha*xGlui*beta^3 + 24*xG6Pi*xG6Pi2^2*xGlui^2*beta^4 + 12*xG6Pi^2*xG6Pi2*xGlui^2*beta^4 + 12*xG6Pi*xG6Pi2^2*xGlui^3*beta^4 + 4*xG6Pi*xG6Pi2^3*xGlui^3*beta^4 + 12*xG6Pi2*xGlue^2*xGlui^2*beta^4 + 24*xG6Pi2^2*xGlue*xGlui^2*beta^4 + 12*xG6Pi2^2*xGlue*xGlui^3*beta^4 + 4*xG6Pi2^3*xGlue*xGlui^3*beta^4 + 6*alpha^4*xG6Pi^2*xGlue^2*xGlui^2 + 24*alpha^4*xG6Pi^2*xGlue^3*xGlui^2 + 24*alpha^4*xG6Pi^2*xGlue^4*xGlui^2 + 6*alpha^4*xG6Pi2^2*xGlue^2*xGlui^4 + 12*alpha^4*xG6Pi2^2*xGlue^3*xGlui^3 + 6*alpha^4*xG6Pi2^2*xGlue^4*xGlui^2 + 24*alpha^4*xG6Pi2^2*xGlue^3*xGlui^4 + 24*alpha^4*xG6Pi2^2*xGlue^4*xGlui^3 + 24*alpha^4*xG6Pi2^2*xGlue^4*xGlui^4 + 4*alpha^4*xG6Pi2^3*xGlue^3*xGlui^4 + 4*alpha^4*xG6Pi2^3*xGlue^4*xGlui^3 + 8*alpha^4*xG6Pi2^3*xGlue^4*xGlui^4 + alpha^4*xG6Pi2^4*xGlue^4*xGlui^4 + 12*L*xG6Pi*xG6Pi2*beta^4 + 28*L*xG6Pi*xGlue*beta^4 + 28*L*xG6Pi*xGlui*beta^4 + 12*L*xG6Pi2*xGlue*beta^4 + 36*L*xG6Pi2*xGlui*beta^4 + 28*L*xGlue*xGlui*beta^4 + 17*L^2*alpha^2*xGlue^2*beta^2 + 8*L^2*alpha^2*xGlue^3*beta^2 + 2*L^3*alpha^2*xGlue^2*beta^2 + L^2*alpha^2*xGlue^4*beta^2 + 7*L^2*alpha^2*xGlui^2*beta^2 + 2*L^2*alpha^2*xGlui^3*beta^2 + 5*L*alpha^4*xG6Pi*xGlue^4 + L*alpha^4*xG6Pi2*xGlue^4 + 3*L*alpha^4*xGlue*xGlui^3 + 5*L*alpha^4*xGlue^3*xGlui + 4*L*alpha^4*xGlue*xGlui^4 + 10*L*alpha^4*xGlue^4*xGlui + 80*alpha*xG6Pi*xGlue*beta^3 + 48*alpha*xG6Pi*xGlui*beta^3 + 160*alpha*xGlue*xGlui*beta^3 + 48*xG6Pi*xG6Pi2*xGlui*beta^4 + 48*xG6Pi*xGlue*xGlui*beta^4 + 48*xG6Pi2*xGlue*xGlui*beta^4 + 78*alpha^2*xG6Pi^2*xGlue^2*beta^2 + 48*alpha^2*xG6Pi^2*xGlue^3*beta^2 + 36*alpha^2*xG6Pi^3*xGlue^2*beta^2 + 6*alpha^2*xG6Pi^2*xGlue^4*beta^2 + 12*alpha^2*xG6Pi^3*xGlue^3*beta^2 + 6*alpha^2*xG6Pi^4*xGlue^2*beta^2 + 6*alpha^2*xG6Pi^2*xGlui^2*beta^2 + 6*alpha^2*xG6Pi2^2*xGlui^4*beta^2 + 324*alpha^2*xGlue^2*xGlui^2*beta^2 + 168*alpha^2*xGlue^2*xGlui^3*beta^2 + 168*alpha^2*xGlue^3*xGlui^2*beta^2 + 24*alpha^2*xGlue^2*xGlui^4*beta^2 + 48*alpha^2*xGlue^3*xGlui^3*beta^2 + 24*alpha^2*xGlue^4*xGlui^2*beta^2 + 4*alpha^4*xG6Pi*xGlue*xGlui^3 + 12*alpha^4*xG6Pi*xGlue^3*xGlui + 24*alpha^4*xG6Pi*xGlue^4*xGlui + 4*alpha^4*xG6Pi2*xGlue*xGlui^4 + 4*alpha^4*xG6Pi2*xGlue^4*xGlui + 52*L*alpha*xGlue^2*beta^3 + 24*L^2*alpha*xGlue*beta^3 + 18*L*alpha*xGlue^3*beta^3 + 14*L*alpha^3*xGlue^3*beta + 4*L^3*alpha*xGlue*beta^3 + 2*L*alpha*xGlue^4*beta^3 + 6*L*alpha^3*xGlue^4*beta + 40*L*alpha*xGlui^2*beta^3 + 16*L^2*alpha*xGlui*beta^3 + 12*L*alpha*xGlui^3*beta^3 + 8*L*alpha^3*xGlui^3*beta + 2*L^3*alpha*xGlui*beta^3 + L*alpha*xGlui^4*beta^3 + 3*L*alpha^3*xGlui^4*beta + 6*xG6Pi^2*xG6Pi2^2*xGlui^2*beta^4 + 6*xG6Pi2^2*xGlue^2*xGlui^2*beta^4 + 76*L*alpha*xG6Pi*xGlue*beta^3 + 40*L*alpha*xG6Pi*xGlui*beta^3 + 20*L*alpha*xG6Pi2*xGlue*beta^3 + 8*L*alpha*xG6Pi2*xGlui*beta^3 + 140*L*alpha*xGlue*xGlui*beta^3 + 12*xG6Pi*xG6Pi2^2*xGlue*xGlui^2*beta^4 + 12*alpha^4*xG6Pi^2*xG6Pi2*xGlue^3*xGlui^2 + 12*alpha^4*xG6Pi*xG6Pi2^2*xGlue^3*xGlui^3 + 12*alpha^4*xG6Pi*xG6Pi2^2*xGlue^4*xGlui^2 + 24*alpha^4*xG6Pi^2*xG6Pi2*xGlue^4*xGlui^2 + 24*alpha^4*xG6Pi*xG6Pi2^2*xGlue^4*xGlui^3 + 4*alpha^4*xG6Pi*xG6Pi2^3*xGlue^4*xGlui^3 + 12*L*xG6Pi*xG6Pi2*xGlue*beta^4 + 32*L*xG6Pi*xG6Pi2*xGlui*beta^4 + 12*L*xG6Pi*xGlue*xGlui*beta^4 + 32*L*xG6Pi2*xGlue*xGlui*beta^4 + 40*L*alpha^2*xG6Pi^2*xGlue^2*beta^2 + 14*L^2*alpha^2*xG6Pi*xGlue^2*beta^2 + 12*L*alpha^2*xG6Pi^2*xGlue^3*beta^2 + 7*L*alpha^2*xG6Pi^3*xGlue^2*beta^2 + 3*L^2*alpha^2*xG6Pi*xGlue^3*beta^2 + 3*L*alpha^2*xG6Pi^2*xGlui^2*beta^2 + 2*L^2*alpha^2*xG6Pi*xGlui^2*beta^2 + 15*L^2*alpha^2*xG6Pi2*xGlue^2*beta^2 + 8*L^2*alpha^2*xG6Pi2*xGlue^3*beta^2 + 2*L^3*alpha^2*xG6Pi2*xGlue^2*beta^2 + L^2*alpha^2*xG6Pi2*xGlue^4*beta^2 + 2*L^2*alpha^2*xG6Pi2*xGlui^2*beta^2 + 2*L^2*alpha*xG6Pi2^2*xGlui^2*beta^3 + L^2*alpha^2*xG6Pi2*xGlui^3*beta^2 + 3*L*alpha^2*xG6Pi2^2*xGlui^4*beta^2 + 135*L*alpha^2*xGlue^2*xGlui^2*beta^2 + 20*L^2*alpha^2*xGlue*xGlui^2*beta^2 + 30*L^2*alpha^2*xGlue^2*xGlui*beta^2 + 26*L*alpha^2*xGlue^2*xGlui^3*beta^2 + 32*L*alpha^2*xGlue^3*xGlui^2*beta^2 + 3*L^2*alpha^2*xGlue*xGlui^3*beta^2 + 5*L^2*alpha^2*xGlue^3*xGlui*beta^2 + 12*L^2*alpha^3*xGlue^2*xGlui^2*beta + 2*L^2*alpha^3*xGlue^2*xGlui^3*beta + 3*L*alpha^4*xG6Pi*xG6Pi2*xGlue^4 + 2*L*alpha^4*xG6Pi*xGlue*xGlui^3 + 8*L*alpha^4*xG6Pi*xGlue^3*xGlui + 16*L*alpha^4*xG6Pi*xGlue^4*xGlui + 2*L*alpha^4*xG6Pi2*xGlue^3*xGlui + 2*L*alpha^4*xG6Pi2*xGlue*xGlui^4 + 8*L*alpha^4*xG6Pi2*xGlue^4*xGlui + 240*alpha*xG6Pi*xGlue*xGlui*beta^3 + 80*alpha*xG6Pi2*xGlue*xGlui*beta^3 + 48*xG6Pi*xG6Pi2*xGlue*xGlui*beta^4 + 324*alpha^2*xG6Pi*xGlue^2*xGlui^2*beta^2 + 48*alpha^2*xG6Pi^2*xGlue*xGlui^2*beta^2 + 192*alpha^2*xG6Pi^2*xGlue^2*xGlui*beta^2 + 72*alpha^2*xG6Pi*xGlue^2*xGlui^3*beta^2 + 96*alpha^2*xG6Pi*xGlue^3*xGlui^2*beta^2 + 60*alpha^2*xG6Pi^2*xGlue^3*xGlui*beta^2 + 36*alpha^2*xG6Pi^3*xGlue^2*xGlui*beta^2 + 60*alpha^3*xG6Pi^2*xGlue^2*xGlui^2*beta + 72*alpha^3*xG6Pi^2*xGlue^3*xGlui^2*beta + 324*alpha^2*xG6Pi2*xGlue^2*xGlui^2*beta^2 + 60*alpha*xG6Pi2^2*xGlue^2*xGlui^2*beta^3 + 324*alpha^2*xG6Pi2*xGlue^2*xGlui^3*beta^2 + 180*alpha^2*xG6Pi2*xGlue^3*xGlui^2*beta^2 + 60*alpha^2*xG6Pi2^2*xGlue*xGlui^3*beta^2 + 48*alpha*xG6Pi2^2*xGlue^2*xGlui^3*beta^3 + 12*alpha*xG6Pi2^2*xGlue^3*xGlui^2*beta^3 + 72*alpha^2*xG6Pi2*xGlue^2*xGlui^4*beta^2 + 96*alpha^2*xG6Pi2*xGlue^3*xGlui^3*beta^2 + 24*alpha^2*xG6Pi2*xGlue^4*xGlui^2*beta^2 + 48*alpha^2*xG6Pi2^2*xGlue*xGlui^4*beta^2 + 48*alpha^3*xG6Pi2^2*xGlue^2*xGlui^3*beta + 36*alpha^3*xG6Pi2^2*xGlue^3*xGlui^2*beta + 12*alpha*xG6Pi2^3*xGlue^2*xGlui^3*beta^3 + 12*alpha^2*xG6Pi2^3*xGlue*xGlui^4*beta^2 + 60*alpha^3*xG6Pi2^2*xGlue^2*xGlui^4*beta + 120*alpha^3*xG6Pi2^2*xGlue^3*xGlui^3*beta + 12*alpha^3*xG6Pi2^2*xGlue^4*xGlui^2*beta + 72*alpha^3*xG6Pi2^2*xGlue^3*xGlui^4*beta + 24*alpha^3*xG6Pi2^2*xGlue^4*xGlui^3*beta + 12*alpha^3*xG6Pi2^3*xGlue^2*xGlui^4*beta + 20*alpha^3*xG6Pi2^3*xGlue^3*xGlui^3*beta + 28*alpha^3*xG6Pi2^3*xGlue^3*xGlui^4*beta + 4*alpha^3*xG6Pi2^3*xGlue^4*xGlui^3*beta + 4*alpha^3*xG6Pi2^4*xGlue^3*xGlui^4*beta + 12*alpha^4*xG6Pi*xG6Pi2*xGlue^4*xGlui + 56*L*alpha*xG6Pi*xGlue^2*beta^3 + 38*L*alpha*xG6Pi^2*xGlue*beta^3 + 18*L^2*alpha*xG6Pi*xGlue*beta^3 + 10*L*alpha*xG6Pi*xGlue^3*beta^3 + 6*L*alpha*xG6Pi^3*xGlue*beta^3 + 30*L*alpha^3*xG6Pi*xGlue^3*beta + 10*L*alpha^3*xG6Pi*xGlue^4*beta + 24*L*alpha*xG6Pi*xGlui^2*beta^3 + 12*L*alpha*xG6Pi^2*xGlui*beta^3 + 8*L^2*alpha*xG6Pi*xGlui*beta^3 + 3*L*alpha*xG6Pi*xGlui^3*beta^3 + L*alpha*xG6Pi^3*xGlui*beta^3 + 3*L*alpha^3*xG6Pi*xGlui^3*beta + 24*L*alpha*xG6Pi2*xGlue^2*beta^3 + 18*L^2*alpha*xG6Pi2*xGlue*beta^3 + 9*L*alpha*xG6Pi2*xGlue^3*beta^3 + 7*L*alpha^3*xG6Pi2*xGlue^3*beta + 4*L^3*alpha*xG6Pi2*xGlue*beta^3 + L*alpha*xG6Pi2*xGlue^4*beta^3 + 3*L*alpha^3*xG6Pi2*xGlue^4*beta + 40*L*alpha*xG6Pi2*xGlui^2*beta^3 + 8*L^2*alpha*xG6Pi2*xGlui*beta^3 + 22*L*alpha*xG6Pi2*xGlui^3*beta^3 + 2*L^3*alpha*xG6Pi2*xGlui*beta^3 + 3*L*alpha*xG6Pi2*xGlui^4*beta^3 + 3*L*alpha^3*xG6Pi2*xGlui^4*beta + 56*L*alpha^2*xGlue*xGlui*beta^2 + 82*L*alpha*xGlue*xGlui^2*beta^3 + 88*L*alpha*xGlue^2*xGlui*beta^3 + 22*L*alpha^3*xGlue*xGlui^2*beta + 28*L*alpha^3*xGlue^2*xGlui*beta + 30*L^2*alpha*xGlue*xGlui*beta^3 + 13*L*alpha*xGlue*xGlui^3*beta^3 + 15*L*alpha*xGlue^3*xGlui*beta^3 + 35*L*alpha^3*xGlue*xGlui^3*beta + 65*L*alpha^3*xGlue^3*xGlui*beta + 8*L*alpha^3*xGlue*xGlui^4*beta + 20*L*alpha^3*xGlue^4*xGlui*beta + 6*alpha^4*xG6Pi^2*xG6Pi2^2*xGlue^4*xGlui^2 + 3*L*xG6Pi*xG6Pi2*xGlue^2*beta^4 + 3*L*xG6Pi^2*xG6Pi2*xGlue*beta^4 + 2*L^2*xG6Pi*xG6Pi2*xGlue*beta^4 + 11*L*xG6Pi*xG6Pi2*xGlui^2*beta^4 + 8*L*xG6Pi*xG6Pi2^2*xGlui*beta^4 + 7*L*xG6Pi^2*xG6Pi2*xGlui*beta^4 + 2*L^2*xG6Pi*xG6Pi2*xGlui*beta^4 + 11*L*xG6Pi2*xGlue*xGlui^2*beta^4 + 7*L*xG6Pi2*xGlue^2*xGlui*beta^4 + 8*L*xG6Pi2^2*xGlue*xGlui*beta^4 + 2*L^2*xG6Pi2*xGlue*xGlui*beta^4 + L^2*alpha^2*xG6Pi^2*xGlue^2*beta^2 + 3*L^2*alpha^2*xGlue^2*xGlui^2*beta^2 + 3*L*alpha^4*xG6Pi^2*xG6Pi2*xGlue^4 + L^2*alpha^4*xG6Pi*xG6Pi2*xGlue^4 + L*alpha^4*xG6Pi^3*xG6Pi2*xGlue^4 + 5*L*alpha^4*xG6Pi*xGlue^2*xGlui^2 + 4*L*alpha^4*xG6Pi*xGlue^2*xGlui^3 + 12*L*alpha^4*xG6Pi*xGlue^3*xGlui^2 + 3*L*alpha^4*xG6Pi^2*xGlue^3*xGlui + 12*L*alpha^4*xG6Pi*xGlue^4*xGlui^2 + 6*L*alpha^4*xG6Pi^2*xGlue^4*xGlui + L*alpha^4*xG6Pi2*xGlue^2*xGlui^2 + 4*L*alpha^4*xG6Pi2*xGlue^2*xGlui^3 + 10*L*alpha^4*xG6Pi2*xGlue^3*xGlui^2 + L^2*alpha^4*xG6Pi2*xGlue^3*xGlui + 4*L*alpha^4*xG6Pi2*xGlue^2*xGlui^4 + 8*L*alpha^4*xG6Pi2*xGlue^3*xGlui^3 + 16*L*alpha^4*xG6Pi2*xGlue^4*xGlui^2 + 2*L*alpha^4*xG6Pi2^2*xGlue^4*xGlui + 3*L^2*alpha^4*xG6Pi2*xGlue^4*xGlui + 8*L*alpha^4*xG6Pi2*xGlue^4*xGlui^3 + 48*alpha*xG6Pi*xG6Pi2*xGlui^2*beta^3 + 24*alpha*xG6Pi*xG6Pi2*xGlui^3*beta^3 + 96*alpha^2*xG6Pi*xGlue*xGlui*beta^2 + 156*alpha*xG6Pi*xGlue*xGlui^2*beta^3 + 180*alpha*xG6Pi*xGlue^2*xGlui*beta^3 + 120*alpha*xG6Pi^2*xGlue*xGlui*beta^3 + 36*alpha^3*xG6Pi*xGlue*xGlui^2*beta + 60*alpha^3*xG6Pi*xGlue^2*xGlui*beta + 28*alpha*xG6Pi*xGlue*xGlui^3*beta^3 + 36*alpha*xG6Pi*xGlue^3*xGlui*beta^3 + 20*alpha*xG6Pi^3*xGlue*xGlui*beta^3 + 36*alpha^3*xG6Pi*xGlue*xGlui^3*beta + 156*alpha^3*xG6Pi*xGlue^3*xGlui*beta + 48*alpha^3*xG6Pi*xGlue^4*xGlui*beta + 240*alpha*xG6Pi2*xGlue*xGlui^2*beta^3 + 96*alpha*xG6Pi2*xGlue^2*xGlui*beta^3 + 156*alpha*xG6Pi2*xGlue*xGlui^3*beta^3 + 36*alpha*xG6Pi2*xGlue^3*xGlui*beta^3 + 36*alpha^3*xG6Pi2*xGlue*xGlui^3*beta + 28*alpha^3*xG6Pi2*xGlue^3*xGlui*beta + 28*alpha*xG6Pi2*xGlue*xGlui^4*beta^3 + 4*alpha*xG6Pi2*xGlue^4*xGlui*beta^3 + 36*alpha^3*xG6Pi2*xGlue*xGlui^4*beta + 12*alpha^3*xG6Pi2*xGlue^4*xGlui*beta + 24*xG6Pi*xG6Pi2*xGlue*xGlui^2*beta^4 + 12*xG6Pi*xG6Pi2*xGlue^2*xGlui*beta^4 + 12*xG6Pi^2*xG6Pi2*xGlue*xGlui*beta^4 + 78*alpha^2*xG6Pi^2*xGlue^2*xGlui^2*beta^2 + 78*alpha^2*xG6Pi2^2*xGlue^2*xGlui^2*beta^2 + 192*alpha^2*xG6Pi2^2*xGlue^2*xGlui^3*beta^2 + 48*alpha^2*xG6Pi2^2*xGlue^3*xGlui^2*beta^2 + 78*alpha^2*xG6Pi2^2*xGlue^2*xGlui^4*beta^2 + 60*alpha^2*xG6Pi2^2*xGlue^3*xGlui^3*beta^2 + 6*alpha^2*xG6Pi2^2*xGlue^4*xGlui^2*beta^2 + 36*alpha^2*xG6Pi2^3*xGlue^2*xGlui^3*beta^2 + 36*alpha^2*xG6Pi2^3*xGlue^2*xGlui^4*beta^2 + 12*alpha^2*xG6Pi2^3*xGlue^3*xGlui^3*beta^2 + 6*alpha^2*xG6Pi2^4*xGlue^2*xGlui^4*beta^2 + 12*alpha^4*xG6Pi*xG6Pi2*xGlue^2*xGlui^3 + 24*alpha^4*xG6Pi*xG6Pi2*xGlue^3*xGlui^2 + 48*alpha^4*xG6Pi*xG6Pi2*xGlue^3*xGlui^3 + 48*alpha^4*xG6Pi*xG6Pi2*xGlue^4*xGlui^2 + 12*alpha^4*xG6Pi^2*xG6Pi2*xGlue^4*xGlui + 48*alpha^4*xG6Pi*xG6Pi2*xGlue^4*xGlui^3 + 4*alpha^4*xG6Pi^3*xG6Pi2*xGlue^4*xGlui + 70*L*alpha^2*xG6Pi*xGlue^2*beta^2 + 14*L*alpha*xG6Pi^2*xGlue^2*beta^3 + 40*L*alpha^2*xG6Pi*xGlue^3*beta^2 + 4*L^2*alpha*xG6Pi*xGlue^2*beta^3 + 2*L^2*alpha*xG6Pi^2*xGlue*beta^3 + 5*L*alpha^2*xG6Pi*xGlue^4*beta^2 + 20*L*alpha^3*xG6Pi^2*xGlue^3*beta + 5*L^2*alpha^3*xG6Pi*xGlue^3*beta + 4*L*alpha^3*xG6Pi^2*xGlue^4*beta + 4*L*alpha^3*xG6Pi^3*xGlue^3*beta + L^2*alpha^3*xG6Pi*xGlue^4*beta + 18*L*alpha^2*xG6Pi*xGlui^2*beta^2 + 3*L*alpha*xG6Pi^2*xGlui^2*beta^3 + 6*L*alpha^2*xG6Pi*xGlui^3*beta^2 + 2*L^2*alpha*xG6Pi*xGlui^2*beta^3 + L^2*alpha*xG6Pi^2*xGlui*beta^3 + 18*L*alpha^2*xG6Pi2*xGlue^2*beta^2 + 15*L*alpha^2*xG6Pi2*xGlue^3*beta^2 + 12*L^2*alpha*xG6Pi2*xGlue^2*beta^3 + 3*L*alpha^2*xG6Pi2*xGlue^4*beta^2 + 2*L^2*alpha*xG6Pi2*xGlue^3*beta^3 + 6*L^2*alpha^3*xG6Pi2*xGlue^3*beta + 2*L^2*alpha^3*xG6Pi2*xGlue^4*beta + 2*L*alpha^2*xG6Pi2*xGlui^2*beta^2 + 4*L*alpha*xG6Pi2^2*xGlui^2*beta^3 + 17*L*alpha^2*xG6Pi2*xGlui^3*beta^2 + 7*L^2*alpha*xG6Pi2*xGlui^2*beta^3 + 10*L*alpha*xG6Pi2^2*xGlui^3*beta^3 + 6*L*alpha^2*xG6Pi2*xGlui^4*beta^2 + L^2*alpha*xG6Pi2*xGlui^3*beta^3 + 3*L*alpha*xG6Pi2^2*xGlui^4*beta^3 + L*alpha*xG6Pi2^3*xGlui^4*beta^3 + 114*L*alpha^2*xGlue*xGlui^2*beta^2 + 150*L*alpha^2*xGlue^2*xGlui*beta^2 + 24*L^2*alpha^2*xGlue*xGlui*beta^2 + 25*L*alpha*xGlue^2*xGlui^2*beta^3 + 45*L*alpha^2*xGlue*xGlui^3*beta^2 + 75*L*alpha^2*xGlue^3*xGlui*beta^2 + 75*L*alpha^3*xGlue^2*xGlui^2*beta + 4*L^2*alpha*xGlue*xGlui^2*beta^3 + 5*L^2*alpha*xGlue^2*xGlui*beta^3 + 8*L^2*alpha^3*xGlue*xGlui^2*beta + 9*L^2*alpha^3*xGlue^2*xGlui*beta + 4*L^3*alpha^2*xGlue*xGlui*beta^2 + 4*L*alpha^2*xGlue*xGlui^4*beta^2 + 10*L*alpha^2*xGlue^4*xGlui*beta^2 + 44*L*alpha^3*xGlue^2*xGlui^3*beta + 80*L*alpha^3*xGlue^3*xGlui^2*beta + 4*L^2*alpha^3*xGlue*xGlui^3*beta + 10*L^2*alpha^3*xGlue^3*xGlui*beta + 2*L^3*alpha^3*xGlue^2*xGlui*beta + 4*L*alpha^3*xGlue^2*xGlui^4*beta + 20*L*alpha^3*xGlue^3*xGlui^3*beta + 16*L*alpha^3*xGlue^4*xGlui^2*beta + 2*L^2*alpha^3*xGlue^4*xGlui*beta + 6*L*xG6Pi*xG6Pi2^2*xGlui^2*beta^4 + 2*L*xG6Pi^2*xG6Pi2^2*xGlui*beta^4 + L^2*xG6Pi*xG6Pi2^2*xGlui*beta^4 + L*xG6Pi*xG6Pi2^3*xGlui^2*beta^4 + 6*L*xG6Pi2^2*xGlue*xGlui^2*beta^4 + 2*L*xG6Pi2^2*xGlue^2*xGlui*beta^4 + L^2*xG6Pi2^2*xGlue*xGlui*beta^4 + L*xG6Pi2^3*xGlue*xGlui^2*beta^4 + L*alpha^4*xG6Pi^2*xGlue^2*xGlui^2 + L^2*alpha^4*xG6Pi*xGlue^2*xGlui^2 + 2*L*alpha^4*xG6Pi2^2*xGlue^3*xGlui^2 + L^2*alpha^4*xG6Pi2*xGlue^2*xGlui^3 + L*alpha^4*xG6Pi2^2*xGlue^2*xGlui^4 + L*alpha^4*xG6Pi2^2*xGlue^3*xGlui^3 + 6*L*alpha^4*xG6Pi2^2*xGlue^4*xGlui^2 + L^2*alpha^4*xG6Pi2^2*xGlue^4*xGlui + 2*L*alpha^4*xG6Pi2^2*xGlue^4*xGlui^3 + L*alpha^4*xG6Pi2^3*xGlue^4*xGlui^2 + 12*alpha*xG6Pi^2*xG6Pi2*xGlui^2*beta^3 + 12*alpha^2*xG6Pi*xG6Pi2*xGlui^3*beta^2 + 12*alpha*xG6Pi*xG6Pi2^2*xGlui^3*beta^3 + 180*alpha^2*xG6Pi*xGlue*xGlui^2*beta^2 + 324*alpha^2*xG6Pi*xGlue^2*xGlui*beta^2 + 60*alpha^2*xG6Pi^2*xGlue*xGlui*beta^2 + 60*alpha*xG6Pi*xGlue^2*xGlui^2*beta^3 + 36*alpha*xG6Pi^2*xGlue*xGlui^2*beta^3 + 48*alpha*xG6Pi^2*xGlue^2*xGlui*beta^3 + 60*alpha^2*xG6Pi*xGlue*xGlui^3*beta^2 + 180*alpha^2*xG6Pi*xGlue^3*xGlui*beta^2 + 12*alpha^2*xG6Pi^3*xGlue*xGlui*beta^2 + 180*alpha^3*xG6Pi*xGlue^2*xGlui^2*beta + 12*alpha^3*xG6Pi^2*xGlue*xGlui^2*beta + 48*alpha^3*xG6Pi^2*xGlue^2*xGlui*beta + 24*alpha^2*xG6Pi*xGlue^4*xGlui*beta^2 + 96*alpha^3*xG6Pi*xGlue^2*xGlui^3*beta + 240*alpha^3*xG6Pi*xGlue^3*xGlui^2*beta + 120*alpha^3*xG6Pi^2*xGlue^3*xGlui*beta + 12*alpha^3*xG6Pi^3*xGlue^2*xGlui*beta + 80*alpha^3*xG6Pi*xGlue^3*xGlui^3*beta + 48*alpha^3*xG6Pi*xGlue^4*xGlui^2*beta + 24*alpha^3*xG6Pi^2*xGlue^4*xGlui*beta + 28*alpha^3*xG6Pi^3*xGlue^3*xGlui*beta + 96*alpha^2*xG6Pi2*xGlue*xGlui^2*beta^2 + 72*alpha^2*xG6Pi2*xGlue^2*xGlui*beta^2 + 180*alpha*xG6Pi2*xGlue^2*xGlui^2*beta^3 + 72*alpha*xG6Pi2^2*xGlue*xGlui^2*beta^3 + 180*alpha^2*xG6Pi2*xGlue*xGlui^3*beta^2 + 60*alpha^2*xG6Pi2*xGlue^3*xGlui*beta^2 + 60*alpha^3*xG6Pi2*xGlue^2*xGlui^2*beta + 60*alpha*xG6Pi2*xGlue^2*xGlui^3*beta^3 + 36*alpha*xG6Pi2*xGlue^3*xGlui^2*beta^3 + 120*alpha*xG6Pi2^2*xGlue*xGlui^3*beta^3 + 60*alpha^2*xG6Pi2*xGlue*xGlui^4*beta^2 + 12*alpha^2*xG6Pi2*xGlue^4*xGlui*beta^2 + 180*alpha^3*xG6Pi2*xGlue^2*xGlui^3*beta + 156*alpha^3*xG6Pi2*xGlue^3*xGlui^2*beta + 36*alpha*xG6Pi2^2*xGlue*xGlui^4*beta^3 + 28*alpha*xG6Pi2^3*xGlue*xGlui^3*beta^3 + 96*alpha^3*xG6Pi2*xGlue^2*xGlui^4*beta + 240*alpha^3*xG6Pi2*xGlue^3*xGlui^3*beta + 48*alpha^3*xG6Pi2*xGlue^4*xGlui^2*beta + 12*alpha^3*xG6Pi2^2*xGlue*xGlui^4*beta + 20*alpha*xG6Pi2^3*xGlue*xGlui^4*beta^3 + 80*alpha^3*xG6Pi2*xGlue^3*xGlui^4*beta + 48*alpha^3*xG6Pi2*xGlue^4*xGlui^3*beta + 4*alpha*xG6Pi2^4*xGlue*xGlui^4*beta^3 + 4*L*xG6Pi*xG6Pi2^2*xGlue*xGlui*beta^4 + L^2*alpha^2*xG6Pi^2*xG6Pi2*xGlue^2*beta^2 + 54*L*alpha^2*xG6Pi2^2*xGlue^2*xGlui^2*beta^2 + L^2*alpha^2*xG6Pi2*xGlue^2*xGlui^2*beta^2 + 4*L^2*alpha^2*xG6Pi2^2*xGlue*xGlui^2*beta^2 + 11*L^2*alpha^2*xG6Pi2^2*xGlue^2*xGlui*beta^2 + 16*L*alpha^2*xG6Pi2^2*xGlue^2*xGlui^3*beta^2 + 16*L*alpha^2*xG6Pi2^2*xGlue^3*xGlui^2*beta^2 + 9*L*alpha^2*xG6Pi2^3*xGlue^2*xGlui^2*beta^2 + 3*L^2*alpha^2*xG6Pi2^2*xGlue^3*xGlui*beta^2 + 2*L^2*alpha^3*xG6Pi2^2*xGlue^2*xGlui^2*beta + L*alpha^2*xG6Pi2^3*xGlue^2*xGlui^3*beta^2 + 3*L*alpha^2*xG6Pi2^3*xGlue^3*xGlui^2*beta^2 + L*alpha^4*xG6Pi*xG6Pi2*xGlue^2*xGlui^2 + 2*L*alpha^4*xG6Pi*xG6Pi2*xGlue^2*xGlui^3 + 8*L*alpha^4*xG6Pi*xG6Pi2*xGlue^3*xGlui^2 + 2*L*alpha^4*xG6Pi^2*xG6Pi2*xGlue^3*xGlui + 12*L*alpha^4*xG6Pi*xG6Pi2*xGlue^4*xGlui^2 + 4*L*alpha^4*xG6Pi*xG6Pi2^2*xGlue^4*xGlui + 6*L*alpha^4*xG6Pi^2*xG6Pi2*xGlue^4*xGlui + 240*alpha*xG6Pi*xG6Pi2*xGlue*xGlui^2*beta^3 + 120*alpha*xG6Pi*xG6Pi2*xGlue^2*xGlui*beta^3 + 84*alpha*xG6Pi^2*xG6Pi2*xGlue*xGlui*beta^3 + 72*alpha*xG6Pi*xG6Pi2*xGlue*xGlui^3*beta^3 + 24*alpha*xG6Pi*xG6Pi2*xGlue^3*xGlui*beta^3 + 16*alpha*xG6Pi^3*xG6Pi2*xGlue*xGlui*beta^3 + 24*alpha^3*xG6Pi*xG6Pi2*xGlue*xGlui^3*beta + 72*alpha^3*xG6Pi*xG6Pi2*xGlue^3*xGlui*beta + 24*alpha^3*xG6Pi*xG6Pi2*xGlue^4*xGlui*beta + 108*alpha^2*xG6Pi*xG6Pi2^2*xGlue^2*xGlui^2*beta^2 + 108*alpha^2*xG6Pi^2*xG6Pi2*xGlue^2*xGlui^2*beta^2 + 108*alpha^2*xG6Pi*xG6Pi2^2*xGlue^2*xGlui^3*beta^2 + 36*alpha^2*xG6Pi*xG6Pi2^2*xGlue^3*xGlui^2*beta^2 + 24*alpha^2*xG6Pi*xG6Pi2^3*xGlue^2*xGlui^3*beta^2 + 24*alpha^3*xG6Pi^2*xG6Pi2^2*xGlue^3*xGlui^2*beta + 39*L*alpha^2*xG6Pi*xG6Pi2*xGlue^2*beta^2 + 9*L*alpha*xG6Pi^2*xG6Pi2*xGlue^2*beta^3 + 24*L*alpha^2*xG6Pi*xG6Pi2*xGlue^3*beta^2 + 4*L^2*alpha*xG6Pi*xG6Pi2*xGlue^2*beta^3 + 2*L^2*alpha*xG6Pi^2*xG6Pi2*xGlue*beta^3 + 3*L*alpha^2*xG6Pi*xG6Pi2*xGlue^4*beta^2 + 15*L*alpha^3*xG6Pi^2*xG6Pi2*xGlue^3*beta + 5*L^2*alpha^3*xG6Pi*xG6Pi2*xGlue^3*beta + 3*L*alpha^3*xG6Pi^2*xG6Pi2*xGlue^4*beta + 4*L*alpha^3*xG6Pi^3*xG6Pi2*xGlue^3*beta + L^2*alpha^3*xG6Pi*xG6Pi2*xGlue^4*beta + L*alpha^2*xG6Pi*xG6Pi2*xGlui^2*beta^2 + 2*L*alpha*xG6Pi*xG6Pi2^2*xGlui^2*beta^3 + 3*L*alpha*xG6Pi^2*xG6Pi2*xGlui^2*beta^3 + 6*L*alpha^2*xG6Pi*xG6Pi2*xGlui^3*beta^2 + 2*L^2*alpha*xG6Pi*xG6Pi2*xGlui^2*beta^3 + L^2*alpha*xG6Pi^2*xG6Pi2*xGlui*beta^3 + 3*L*alpha*xG6Pi*xG6Pi2^2*xGlui^3*beta^3 + 68*L*alpha^2*xG6Pi*xGlue*xGlui^2*beta^2 + 150*L*alpha^2*xG6Pi*xGlue^2*xGlui*beta^2 + 23*L*alpha^2*xG6Pi^2*xGlue*xGlui*beta^2 + 14*L^2*alpha^2*xG6Pi*xGlue*xGlui*beta^2 + 10*L*alpha^2*xG6Pi*xGlue*xGlui^3*beta^2 + 40*L*alpha^2*xG6Pi*xGlue^3*xGlui*beta^2 + 2*L*alpha^2*xG6Pi^3*xGlue*xGlui*beta^2 + 50*L*alpha^3*xG6Pi*xGlue^2*xGlui^2*beta + 4*L*alpha^3*xG6Pi^2*xGlue*xGlui^2*beta + 14*L*alpha^3*xG6Pi^2*xGlue^2*xGlui*beta + 3*L^2*alpha^3*xG6Pi*xGlue*xGlui^2*beta + 6*L^2*alpha^3*xG6Pi*xGlue^2*xGlui*beta + 8*L*alpha^3*xG6Pi*xGlue^2*xGlui^3*beta + 36*L*alpha^3*xG6Pi*xGlue^3*xGlui^2*beta + 21*L*alpha^3*xG6Pi^2*xGlue^3*xGlui*beta + L*alpha^3*xG6Pi^3*xGlue^2*xGlui*beta + 73*L*alpha^2*xG6Pi2*xGlue*xGlui^2*beta^2 + 111*L*alpha^2*xG6Pi2*xGlue^2*xGlui*beta^2 + 13*L^2*alpha^2*xG6Pi2*xGlue*xGlui*beta^2 + 36*L*alpha*xG6Pi2*xGlue^2*xGlui^2*beta^3 + 44*L*alpha*xG6Pi2^2*xGlue*xGlui^2*beta^3 + 20*L*alpha*xG6Pi2^2*xGlue^2*xGlui*beta^3 + 60*L*alpha^2*xG6Pi2*xGlue*xGlui^3*beta^2 + 62*L*alpha^2*xG6Pi2*xGlue^3*xGlui*beta^2 + 46*L*alpha^3*xG6Pi2*xGlue^2*xGlui^2*beta + 2*L^2*alpha*xG6Pi2*xGlue*xGlui^2*beta^3 + 7*L^2*alpha*xG6Pi2*xGlue^2*xGlui*beta^3 + 11*L^2*alpha*xG6Pi2^2*xGlue*xGlui*beta^3 + 2*L^2*alpha^3*xG6Pi2*xGlue*xGlui^2*beta + 6*L^2*alpha^3*xG6Pi2*xGlue^2*xGlui*beta + 4*L^3*alpha^2*xG6Pi2*xGlue*xGlui*beta^2 + 15*L*alpha*xG6Pi2^2*xGlue*xGlui^3*beta^3 + 4*L*alpha*xG6Pi2^2*xGlue^3*xGlui*beta^3 + 7*L*alpha*xG6Pi2^3*xGlue*xGlui^2*beta^3 + 10*L*alpha^2*xG6Pi2*xGlue*xGlui^4*beta^2 + 8*L*alpha^2*xG6Pi2*xGlue^4*xGlui*beta^2 + 40*L*alpha^3*xG6Pi2*xGlue^2*xGlui^3*beta + 80*L*alpha^3*xG6Pi2*xGlue^3*xGlui^2*beta + 12*L*alpha^3*xG6Pi2^2*xGlue^3*xGlui*beta + 2*L^2*alpha^3*xG6Pi2*xGlue*xGlui^3*beta + 15*L^2*alpha^3*xG6Pi2*xGlue^3*xGlui*beta + 2*L^3*alpha^3*xG6Pi2*xGlue^2*xGlui*beta + 2*L*alpha*xG6Pi2^3*xGlue*xGlui^3*beta^3 + 8*L*alpha^3*xG6Pi2*xGlue^2*xGlui^4*beta + 24*L*alpha^3*xG6Pi2*xGlue^3*xGlui^3*beta + 16*L*alpha^3*xG6Pi2*xGlue^4*xGlui^2*beta + 4*L*alpha^3*xG6Pi2^2*xGlue*xGlui^4*beta + 4*L*alpha^3*xG6Pi2^2*xGlue^4*xGlui*beta + 3*L^2*alpha^3*xG6Pi2*xGlue^4*xGlui*beta + 2*L*alpha^4*xG6Pi*xG6Pi2^2*xGlue^3*xGlui^2 + 5*L*alpha^4*xG6Pi*xG6Pi2^2*xGlue^4*xGlui^2 + 2*L*alpha^4*xG6Pi^2*xG6Pi2^2*xGlue^4*xGlui + L*alpha^4*xG6Pi*xG6Pi2^3*xGlue^4*xGlui^2 + 120*alpha^2*xG6Pi*xG6Pi2*xGlue*xGlui^2*beta^2 + 156*alpha^2*xG6Pi*xG6Pi2*xGlue^2*xGlui*beta^2 + 96*alpha*xG6Pi*xG6Pi2*xGlue^2*xGlui^2*beta^3 + 84*alpha*xG6Pi*xG6Pi2^2*xGlue*xGlui^2*beta^3 + 60*alpha*xG6Pi^2*xG6Pi2*xGlue*xGlui^2*beta^3 + 36*alpha*xG6Pi^2*xG6Pi2*xGlue^2*xGlui*beta^3 + 96*alpha^2*xG6Pi*xG6Pi2*xGlue*xGlui^3*beta^2 + 96*alpha^2*xG6Pi*xG6Pi2*xGlue^3*xGlui*beta^2 + 96*alpha^3*xG6Pi*xG6Pi2*xGlue^2*xGlui^2*beta + 60*alpha*xG6Pi*xG6Pi2^2*xGlue*xGlui^3*beta^3 + 12*alpha^2*xG6Pi*xG6Pi2*xGlue^4*xGlui*beta^2 + 120*alpha^3*xG6Pi*xG6Pi2*xGlue^2*xGlui^3*beta + 240*alpha^3*xG6Pi*xG6Pi2*xGlue^3*xGlui^2*beta + 60*alpha^3*xG6Pi^2*xG6Pi2*xGlue^3*xGlui*beta + 16*alpha*xG6Pi*xG6Pi2^3*xGlue*xGlui^3*beta^3 + 144*alpha^3*xG6Pi*xG6Pi2*xGlue^3*xGlui^3*beta + 48*alpha^3*xG6Pi*xG6Pi2*xGlue^4*xGlui^2*beta + 12*alpha^3*xG6Pi^2*xG6Pi2*xGlue^4*xGlui*beta + 16*alpha^3*xG6Pi^3*xG6Pi2*xGlue^3*xGlui*beta + 36*L*alpha*xG6Pi*xG6Pi2*xGlue*beta^3 + 8*L*alpha*xG6Pi*xG6Pi2*xGlui*beta^3 + 120*L*alpha*xG6Pi*xGlue*xGlui*beta^3 + 104*L*alpha*xG6Pi2*xGlue*xGlui*beta^3 + 36*alpha^2*xG6Pi^2*xG6Pi2^2*xGlue^2*xGlui^2*beta^2 + 14*L*xG6Pi*xG6Pi2*xGlue*xGlui*beta^4 + 27*L*alpha^2*xG6Pi^2*xG6Pi2*xGlue^2*beta^2 + 12*L^2*alpha^2*xG6Pi*xG6Pi2*xGlue^2*beta^2 + 9*L*alpha^2*xG6Pi^2*xG6Pi2*xGlue^3*beta^2 + 6*L*alpha^2*xG6Pi^3*xG6Pi2*xGlue^2*beta^2 + 3*L^2*alpha^2*xG6Pi*xG6Pi2*xGlue^3*beta^2 + L^2*alpha^2*xG6Pi*xG6Pi2*xGlui^2*beta^2 + L^2*alpha*xG6Pi*xG6Pi2^2*xGlui^2*beta^3 + 53*L*alpha^2*xG6Pi*xGlue^2*xGlui^2*beta^2 + 8*L*alpha^2*xG6Pi^2*xGlue*xGlui^2*beta^2 + 34*L*alpha^2*xG6Pi^2*xGlue^2*xGlui*beta^2 + 5*L^2*alpha^2*xG6Pi*xGlue*xGlui^2*beta^2 + 4*L^2*alpha^2*xG6Pi*xGlue^2*xGlui*beta^2 + 2*L^2*alpha^2*xG6Pi^2*xGlue*xGlui*beta^2 + 5*L*alpha^3*xG6Pi^2*xGlue^2*xGlui^2*beta + 3*L^2*alpha^3*xG6Pi*xGlue^2*xGlui^2*beta + L^2*alpha^3*xG6Pi^2*xGlue^2*xGlui*beta + 145*L*alpha^2*xG6Pi2*xGlue^2*xGlui^2*beta^2 + 10*L*alpha^2*xG6Pi2^2*xGlue*xGlui^2*beta^2 + 26*L*alpha^2*xG6Pi2^2*xGlue^2*xGlui*beta^2 + 16*L^2*alpha^2*xG6Pi2*xGlue*xGlui^2*beta^2 + 35*L^2*alpha^2*xG6Pi2*xGlue^2*xGlui*beta^2 + 16*L*alpha*xG6Pi2^2*xGlue^2*xGlui^2*beta^3 + 40*L*alpha^2*xG6Pi2*xGlue^2*xGlui^3*beta^2 + 38*L*alpha^2*xG6Pi2*xGlue^3*xGlui^2*beta^2 + 17*L*alpha^2*xG6Pi2^2*xGlue*xGlui^3*beta^2 + 16*L*alpha^2*xG6Pi2^2*xGlue^3*xGlui*beta^2 + 8*L*alpha^3*xG6Pi2^2*xGlue^2*xGlui^2*beta + 3*L^2*alpha*xG6Pi2^2*xGlue^2*xGlui*beta^3 + 2*L^2*alpha^2*xG6Pi2*xGlue*xGlui^3*beta^2 + 8*L^2*alpha^2*xG6Pi2*xGlue^3*xGlui*beta^2 + 9*L^2*alpha^3*xG6Pi2*xGlue^2*xGlui^2*beta + 3*L*alpha*xG6Pi2^3*xGlue^2*xGlui^2*beta^3 + 8*L*alpha^2*xG6Pi2^2*xGlue*xGlui^4*beta^2 + 2*L*alpha^2*xG6Pi2^2*xGlue^4*xGlui*beta^2 + 8*L*alpha^3*xG6Pi2^2*xGlue^2*xGlui^3*beta + 30*L*alpha^3*xG6Pi2^2*xGlue^3*xGlui^2*beta + L^2*alpha^3*xG6Pi2*xGlue^2*xGlui^3*beta + 5*L^2*alpha^3*xG6Pi2^2*xGlue^3*xGlui*beta + 2*L*alpha^2*xG6Pi2^3*xGlue*xGlui^4*beta^2 + 5*L*alpha^3*xG6Pi2^2*xGlue^2*xGlui^4*beta + 7*L*alpha^3*xG6Pi2^2*xGlue^3*xGlui^3*beta + 6*L*alpha^3*xG6Pi2^2*xGlue^4*xGlui^2*beta + 5*L*alpha^3*xG6Pi2^3*xGlue^3*xGlui^2*beta + L^2*alpha^3*xG6Pi2^2*xGlue^4*xGlui*beta + L*alpha^3*xG6Pi2^3*xGlue^2*xGlui^4*beta + L*alpha^3*xG6Pi2^3*xGlue^4*xGlui^2*beta + 4*L*alpha^4*xG6Pi*xG6Pi2*xGlue^3*xGlui + 14*L*alpha^4*xG6Pi*xG6Pi2*xGlue^4*xGlui + 144*alpha*xG6Pi*xG6Pi2*xGlue*xGlui*beta^3 + 384*alpha^2*xG6Pi*xG6Pi2*xGlue^2*xGlui^2*beta^2 + 36*alpha^2*xG6Pi^2*xG6Pi2*xGlue*xGlui^2*beta^2 + 108*alpha^2*xG6Pi^2*xG6Pi2*xGlue^2*xGlui*beta^2 + 36*alpha*xG6Pi*xG6Pi2^2*xGlue^2*xGlui^2*beta^3 + 24*alpha*xG6Pi^2*xG6Pi2^2*xGlue*xGlui^2*beta^3 + 156*alpha^2*xG6Pi*xG6Pi2*xGlue^2*xGlui^3*beta^2 + 120*alpha^2*xG6Pi*xG6Pi2*xGlue^3*xGlui^2*beta^2 + 36*alpha^2*xG6Pi*xG6Pi2^2*xGlue*xGlui^3*beta^2 + 36*alpha^2*xG6Pi^2*xG6Pi2*xGlue^3*xGlui*beta^2 + 24*alpha^2*xG6Pi^3*xG6Pi2*xGlue^2*xGlui*beta^2 + 36*alpha^3*xG6Pi^2*xG6Pi2*xGlue^2*xGlui^2*beta + 36*alpha^3*xG6Pi*xG6Pi2^2*xGlue^2*xGlui^3*beta + 60*alpha^3*xG6Pi*xG6Pi2^2*xGlue^3*xGlui^2*beta + 84*alpha^3*xG6Pi^2*xG6Pi2*xGlue^3*xGlui^2*beta + 84*alpha^3*xG6Pi*xG6Pi2^2*xGlue^3*xGlui^3*beta + 12*alpha^3*xG6Pi*xG6Pi2^2*xGlue^4*xGlui^2*beta + 16*alpha^3*xG6Pi*xG6Pi2^3*xGlue^3*xGlui^3*beta + 30*L*alpha*xG6Pi*xG6Pi2*xGlue^2*beta^3 + 21*L*alpha*xG6Pi^2*xG6Pi2*xGlue*beta^3 + 14*L^2*alpha*xG6Pi*xG6Pi2*xGlue*beta^3 + 6*L*alpha*xG6Pi*xG6Pi2*xGlue^3*beta^3 + 4*L*alpha*xG6Pi^3*xG6Pi2*xGlue*beta^3 + 18*L*alpha^3*xG6Pi*xG6Pi2*xGlue^3*beta + 6*L*alpha^3*xG6Pi*xG6Pi2*xGlue^4*beta + 24*L*alpha*xG6Pi*xG6Pi2*xGlui^2*beta^3 + 2*L*alpha*xG6Pi^2*xG6Pi2*xGlui*beta^3 + 5*L^2*alpha*xG6Pi*xG6Pi2*xGlui*beta^3 + 6*L*alpha*xG6Pi*xG6Pi2*xGlui^3*beta^3 + 68*L*alpha^2*xG6Pi*xGlue*xGlui*beta^2 + 32*L*alpha*xG6Pi*xGlue*xGlui^2*beta^3 + 39*L*alpha*xG6Pi*xGlue^2*xGlui*beta^3 + 25*L*alpha*xG6Pi^2*xGlue*xGlui*beta^3 + 20*L*alpha^3*xG6Pi*xGlue*xGlui^2*beta + 39*L*alpha^3*xG6Pi*xGlue^2*xGlui*beta + 6*L^2*alpha*xG6Pi*xGlue*xGlui*beta^3 + 12*L*alpha^3*xG6Pi*xGlue*xGlui^3*beta + 80*L*alpha^3*xG6Pi*xGlue^3*xGlui*beta + 16*L*alpha^3*xG6Pi*xGlue^4*xGlui*beta + 16*L*alpha^2*xG6Pi2*xGlue*xGlui*beta^2 + 113*L*alpha*xG6Pi2*xGlue*xGlui^2*beta^3 + 76*L*alpha*xG6Pi2*xGlue^2*xGlui*beta^3 + 24*L*alpha*xG6Pi2^2*xGlue*xGlui*beta^3 + 3*L*alpha^3*xG6Pi2*xGlue*xGlui^2*beta + 10*L*alpha^3*xG6Pi2*xGlue^2*xGlui*beta + 33*L^2*alpha*xG6Pi2*xGlue*xGlui*beta^3 + 26*L*alpha*xG6Pi2*xGlue*xGlui^3*beta^3 + 14*L*alpha*xG6Pi2*xGlue^3*xGlui*beta^3 + 18*L*alpha^3*xG6Pi2*xGlue*xGlui^3*beta + 50*L*alpha^3*xG6Pi2*xGlue^3*xGlui*beta + 12*L*alpha^3*xG6Pi2*xGlue*xGlui^4*beta + 16*L*alpha^3*xG6Pi2*xGlue^4*xGlui*beta + 102*L*alpha*xG6Pi*xG6Pi2*xGlue*xGlui*beta^3 + 63*L*alpha^2*xG6Pi*xG6Pi2*xGlue^2*xGlui^2*beta^2 + 6*L*alpha^2*xG6Pi*xG6Pi2^2*xGlue*xGlui^2*beta^2 + 36*L*alpha^2*xG6Pi*xG6Pi2^2*xGlue^2*xGlui*beta^2 + 6*L*alpha^2*xG6Pi^2*xG6Pi2*xGlue*xGlui^2*beta^2 + 33*L*alpha^2*xG6Pi^2*xG6Pi2*xGlue^2*xGlui*beta^2 + 5*L^2*alpha^2*xG6Pi*xG6Pi2*xGlue*xGlui^2*beta^2 + 4*L^2*alpha^2*xG6Pi*xG6Pi2*xGlue^2*xGlui*beta^2 + 2*L^2*alpha^2*xG6Pi^2*xG6Pi2*xGlue*xGlui*beta^2 + 6*L*alpha^2*xG6Pi*xG6Pi2^2*xGlue*xGlui^3*beta^2 + 12*L*alpha^2*xG6Pi*xG6Pi2^2*xGlue^3*xGlui*beta^2 + 6*L*alpha^3*xG6Pi*xG6Pi2^2*xGlue^2*xGlui^2*beta + 3*L*alpha^3*xG6Pi^2*xG6Pi2*xGlue^2*xGlui^2*beta + 3*L^2*alpha^3*xG6Pi*xG6Pi2*xGlue^2*xGlui^2*beta + L^2*alpha^3*xG6Pi^2*xG6Pi2*xGlue^2*xGlui*beta + 3*L*alpha^3*xG6Pi*xG6Pi2^2*xGlue^2*xGlui^3*beta + 18*L*alpha^3*xG6Pi*xG6Pi2^2*xGlue^3*xGlui^2*beta + 8*L*alpha^3*xG6Pi^2*xG6Pi2^2*xGlue^3*xGlui*beta + 4*L*alpha^3*xG6Pi*xG6Pi2^3*xGlue^3*xGlui^2*beta + 20*L*alpha^2*xG6Pi*xG6Pi2*xGlue*xGlui*beta^2 + 46*L*alpha*xG6Pi*xG6Pi2*xGlue*xGlui^2*beta^3 + 38*L*alpha*xG6Pi*xG6Pi2*xGlue^2*xGlui*beta^3 + 28*L*alpha*xG6Pi*xG6Pi2^2*xGlue*xGlui*beta^3 + 24*L*alpha*xG6Pi^2*xG6Pi2*xGlue*xGlui*beta^3 + 2*L*alpha^3*xG6Pi*xG6Pi2*xGlue*xGlui^2*beta + 16*L*alpha^3*xG6Pi*xG6Pi2*xGlue^2*xGlui*beta + 6*L^2*alpha*xG6Pi*xG6Pi2*xGlue*xGlui*beta^3 + 8*L*alpha^3*xG6Pi*xG6Pi2*xGlue*xGlui^3*beta + 70*L*alpha^3*xG6Pi*xG6Pi2*xGlue^3*xGlui*beta + 14*L*alpha^3*xG6Pi*xG6Pi2*xGlue^4*xGlui*beta + 27*L*alpha^2*xG6Pi*xG6Pi2^2*xGlue^2*xGlui^2*beta^2 + 12*L*alpha^2*xG6Pi^2*xG6Pi2^2*xGlue^2*xGlui*beta^2 + 2*L^2*alpha^2*xG6Pi*xG6Pi2^2*xGlue*xGlui^2*beta^2 + L^2*alpha^2*xG6Pi*xG6Pi2^2*xGlue^2*xGlui*beta^2 + 6*L*alpha^2*xG6Pi*xG6Pi2^3*xGlue^2*xGlui^2*beta^2 + L^2*alpha^3*xG6Pi*xG6Pi2^2*xGlue^2*xGlui^2*beta + 48*L*alpha^2*xG6Pi*xG6Pi2*xGlue*xGlui^2*beta^2 + 126*L*alpha^2*xG6Pi*xG6Pi2*xGlue^2*xGlui*beta^2 + 6*L*alpha^2*xG6Pi^2*xG6Pi2*xGlue*xGlui*beta^2 + 8*L^2*alpha^2*xG6Pi*xG6Pi2*xGlue*xGlui*beta^2 + 20*L*alpha*xG6Pi*xG6Pi2^2*xGlue*xGlui^2*beta^3 + 12*L*alpha*xG6Pi*xG6Pi2^2*xGlue^2*xGlui*beta^3 + 8*L*alpha*xG6Pi^2*xG6Pi2^2*xGlue*xGlui*beta^3 + 16*L*alpha^2*xG6Pi*xG6Pi2*xGlue*xGlui^3*beta^2 + 38*L*alpha^2*xG6Pi*xG6Pi2*xGlue^3*xGlui*beta^2 + 32*L*alpha^3*xG6Pi*xG6Pi2*xGlue^2*xGlui^2*beta + 6*L*alpha^3*xG6Pi^2*xG6Pi2*xGlue^2*xGlui*beta + 2*L^2*alpha*xG6Pi*xG6Pi2^2*xGlue*xGlui*beta^3 + L^2*alpha^3*xG6Pi*xG6Pi2*xGlue*xGlui^2*beta + 3*L^2*alpha^3*xG6Pi*xG6Pi2*xGlue^2*xGlui*beta + 4*L*alpha*xG6Pi*xG6Pi2^3*xGlue*xGlui^2*beta^3 + 10*L*alpha^3*xG6Pi*xG6Pi2*xGlue^2*xGlui^3*beta + 40*L*alpha^3*xG6Pi*xG6Pi2*xGlue^3*xGlui^2*beta + 20*L*alpha^3*xG6Pi*xG6Pi2^2*xGlue^3*xGlui*beta + 22*L*alpha^3*xG6Pi^2*xG6Pi2*xGlue^3*xGlui*beta + 4*L*alpha^3*xG6Pi*xG6Pi2^2*xGlue^4*xGlui*beta) + (L*alpha*(alpha*xGlui + beta)*((L*xGlue*(alpha*xGlui + beta))/(alpha*xGlue + alpha*xGlui + xG6Pi*beta + xGlue*beta + xGlui*beta + 2*beta + xG6Pi2*xGlui*beta + alpha*xG6Pi*xGlue + 2*alpha*xGlue*xGlui + alpha*xG6Pi2*xGlue*xGlui) - (L*xGlui*(alpha*xGlue + beta))/(alpha*xGlue + alpha*xGlui + xG6Pi*beta + xGlue*beta + xGlui*beta + 2*beta + xG6Pi2*xGlui*beta + alpha*xG6Pi*xGlue + 2*alpha*xGlue*xGlui + alpha*xG6Pi2*xGlue*xGlui))*(alpha - beta)*(alpha*xGlue + alpha*xGlui + xG6Pi*beta + xGlue*beta + xGlui*beta + 2*beta + xG6Pi2*xGlui*beta + alpha*xG6Pi*xGlue + 2*alpha*xGlue*xGlui + alpha*xG6Pi2*xGlue*xGlui)*(2*xG6Pi*beta + xG6Pi^2*beta + xG6Pi*xGlue*beta + xG6Pi*xGlui*beta + 2*xG6Pi2*xGlui*beta + alpha*xG6Pi^2*xGlue + alpha*xG6Pi2*xGlui^2 + xG6Pi2*xGlui^2*beta + alpha*xG6Pi*xGlue + alpha*xG6Pi*xGlui + xG6Pi2^2*xGlui^2*beta + L*xG6Pi*beta + 2*alpha*xG6Pi*xGlue*xGlui + alpha*xG6Pi2*xGlue*xGlui + L*xG6Pi*xG6Pi2*beta + 2*xG6Pi*xG6Pi2*xGlui*beta + xG6Pi2*xGlue*xGlui*beta + 2*alpha*xG6Pi2*xGlue*xGlui^2 + alpha*xG6Pi2^2*xGlue*xGlui^2 + L*alpha*xG6Pi*xGlue + L*alpha*xG6Pi*xG6Pi2*xGlue + 2*alpha*xG6Pi*xG6Pi2*xGlue*xGlui))/(16*beta^4 + 12*L^2*beta^4 + 2*L^3*beta^4 + 24*xG6Pi^2*beta^4 + 8*xG6Pi^3*beta^4 + xG6Pi^4*beta^4 + 24*xGlue^2*beta^4 + 8*xGlue^3*beta^4 + xGlue^4*beta^4 + 24*xGlui^2*beta^4 + 8*xGlui^3*beta^4 + xGlui^4*beta^4 + 24*L*beta^4 + 32*xG6Pi*beta^4 + 32*xGlue*beta^4 + 32*xGlui*beta^4 + alpha^4*xGlue^4 + alpha^4*xGlui^4 + 24*alpha^2*xGlue^2*beta^2 + 24*alpha^2*xGlue^3*beta^2 + 6*alpha^2*xGlue^4*beta^2 + 24*alpha^2*xGlui^2*beta^2 + 24*alpha^2*xGlui^3*beta^2 + 6*alpha^2*xGlui^4*beta^2 + 6*xG6Pi^2*xGlue^2*beta^4 + 6*xG6Pi^2*xGlui^2*beta^4 + 24*xG6Pi2^2*xGlui^2*beta^4 + 24*xG6Pi2^2*xGlui^3*beta^4 + 6*xG6Pi2^2*xGlui^4*beta^4 + 8*xG6Pi2^3*xGlui^3*beta^4 + 4*xG6Pi2^3*xGlui^4*beta^4 + xG6Pi2^4*xGlui^4*beta^4 + 6*xGlue^2*xGlui^2*beta^4 + 32*L*xG6Pi*beta^4 + 8*L*xG6Pi2*beta^4 + 32*L*xGlue*beta^4 + 32*L*xGlui*beta^4 + 2*L*alpha^4*xGlue^4 + L*alpha^4*xGlui^4 + 32*alpha*xGlue*beta^3 + 32*alpha*xGlui*beta^3 + 48*xG6Pi*xGlue*beta^4 + 48*xG6Pi*xGlui*beta^4 + 32*xG6Pi2*xGlui*beta^4 + 48*xGlue*xGlui*beta^4 + 4*alpha^4*xG6Pi*xGlue^4 + 4*alpha^4*xGlue*xGlui^3 + 4*alpha^4*xGlue^3*xGlui + 8*alpha^4*xGlue*xGlui^4 + 8*alpha^4*xGlue^4*xGlui + 14*L*xG6Pi^2*beta^4 + 8*L^2*xG6Pi*beta^4 + 2*L*xG6Pi^3*beta^4 + 8*L^2*xG6Pi2*beta^4 + 2*L^3*xG6Pi2*beta^4 + 14*L*xGlue^2*beta^4 + 8*L^2*xGlue*beta^4 + 2*L*xGlue^3*beta^4 + 14*L*xGlui^2*beta^4 + 8*L^2*xGlui*beta^4 + 2*L*xGlui^3*beta^4 + L^2*alpha^4*xGlue^4 + 48*alpha*xGlue^2*beta^3 + 24*alpha*xGlue^3*beta^3 + 8*alpha^3*xGlue^3*beta + 4*alpha*xGlue^4*beta^3 + 4*alpha^3*xGlue^4*beta + 48*alpha*xGlui^2*beta^3 + 24*alpha*xGlui^3*beta^3 + 8*alpha^3*xGlui^3*beta + 4*alpha*xGlui^4*beta^3 + 4*alpha^3*xGlui^4*beta + 24*xG6Pi*xGlue^2*beta^4 + 24*xG6Pi^2*xGlue*beta^4 + 4*xG6Pi*xGlue^3*beta^4 + 4*xG6Pi^3*xGlue*beta^4 + 24*xG6Pi*xGlui^2*beta^4 + 24*xG6Pi^2*xGlui*beta^4 + 4*xG6Pi*xGlui^3*beta^4 + 4*xG6Pi^3*xGlui*beta^4 + 48*xG6Pi2*xGlui^2*beta^4 + 24*xG6Pi2*xGlui^3*beta^4 + 4*xG6Pi2*xGlui^4*beta^4 + 24*xGlue*xGlui^2*beta^4 + 24*xGlue^2*xGlui*beta^4 + 4*xGlue*xGlui^3*beta^4 + 4*xGlue^3*xGlui*beta^4 + 6*alpha^4*xG6Pi^2*xGlue^4 + 4*alpha^4*xG6Pi^3*xGlue^4 + alpha^4*xG6Pi^4*xGlue^4 + 6*alpha^4*xGlue^2*xGlui^2 + 24*alpha^4*xGlue^2*xGlui^3 + 24*alpha^4*xGlue^3*xGlui^2 + 24*alpha^4*xGlue^2*xGlui^4 + 48*alpha^4*xGlue^3*xGlui^3 + 24*alpha^4*xGlue^4*xGlui^2 + 32*alpha^4*xGlue^3*xGlui^4 + 32*alpha^4*xGlue^4*xGlui^3 + 16*alpha^4*xGlue^4*xGlui^4 + L^2*xG6Pi^2*beta^4 + L^2*xGlue^2*beta^4 + L^2*xGlui^2*beta^4 + 6*L*xG6Pi^2*xG6Pi2*beta^4 + 6*L^2*xG6Pi*xG6Pi2*beta^4 + L*xG6Pi^3*xG6Pi2*beta^4 + 6*L*xG6Pi*xGlue^2*beta^4 + 6*L*xG6Pi^2*xGlue*beta^4 + 2*L^2*xG6Pi*xGlue*beta^4 + 6*L*xG6Pi*xGlui^2*beta^4 + 6*L*xG6Pi^2*xGlui*beta^4 + 2*L^2*xG6Pi*xGlui*beta^4 + 6*L*xG6Pi2*xGlue^2*beta^4 + 6*L^2*xG6Pi2*xGlue*beta^4 + L*xG6Pi2*xGlue^3*beta^4 + 26*L*xG6Pi2*xGlui^2*beta^4 + 8*L*xG6Pi2^2*xGlui*beta^4 + 10*L^2*xG6Pi2*xGlui*beta^4 + 5*L*xG6Pi2*xGlui^3*beta^4 + 6*L*xGlue*xGlui^2*beta^4 + 6*L*xGlue^2*xGlui*beta^4 + 2*L^2*xGlue*xGlui*beta^4 + 4*L*alpha^4*xG6Pi^2*xGlue^4 + L^2*alpha^4*xG6Pi*xGlue^4 + L*alpha^4*xG6Pi^3*xGlue^4 + L^2*alpha^4*xG6Pi2*xGlue^4 + 5*L*alpha^4*xGlue^2*xGlui^2 + 10*L*alpha^4*xGlue^2*xGlui^3 + 16*L*alpha^4*xGlue^3*xGlui^2 + L^2*alpha^4*xGlue*xGlui^3 + L^2*alpha^4*xGlue^3*xGlui + 4*L*alpha^4*xGlue^2*xGlui^4 + 12*L*alpha^4*xGlue^3*xGlui^3 + 16*L*alpha^4*xGlue^4*xGlui^2 + 2*L^2*alpha^4*xGlue^4*xGlui + 8*L*alpha^4*xGlue^4*xGlui^3 + 96*alpha*xG6Pi*xGlue^2*beta^3 + 72*alpha*xG6Pi^2*xGlue*beta^3 + 36*alpha*xG6Pi*xGlue^3*beta^3 + 28*alpha*xG6Pi^3*xGlue*beta^3 + 28*alpha^3*xG6Pi*xGlue^3*beta + 4*alpha*xG6Pi*xGlue^4*beta^3 + 4*alpha*xG6Pi^4*xGlue*beta^3 + 12*alpha^3*xG6Pi*xGlue^4*beta + 48*alpha*xG6Pi*xGlui^2*beta^3 + 24*alpha*xG6Pi^2*xGlui*beta^3 + 12*alpha*xG6Pi*xGlui^3*beta^3 + 4*alpha*xG6Pi^3*xGlui*beta^3 + 4*alpha^3*xG6Pi*xGlui^3*beta + 48*alpha*xG6Pi2*xGlui^2*beta^3 + 48*alpha*xG6Pi2*xGlui^3*beta^3 + 12*alpha*xG6Pi2*xGlui^4*beta^3 + 4*alpha^3*xG6Pi2*xGlui^4*beta + 48*alpha^2*xGlue*xGlui*beta^2 + 168*alpha*xGlue*xGlui^2*beta^3 + 168*alpha*xGlue^2*xGlui*beta^3 + 24*alpha^3*xGlue*xGlui^2*beta + 24*alpha^3*xGlue^2*xGlui*beta + 64*alpha*xGlue*xGlui^3*beta^3 + 64*alpha*xGlue^3*xGlui*beta^3 + 64*alpha^3*xGlue*xGlui^3*beta + 64*alpha^3*xGlue^3*xGlui*beta + 8*alpha*xGlue*xGlui^4*beta^3 + 8*alpha*xGlue^4*xGlui*beta^3 + 24*alpha^3*xGlue*xGlui^4*beta + 24*alpha^3*xGlue^4*xGlui*beta + 48*xG6Pi*xG6Pi2*xGlui^2*beta^4 + 24*xG6Pi^2*xG6Pi2*xGlui*beta^4 + 12*xG6Pi*xG6Pi2*xGlui^3*beta^4 + 4*xG6Pi^3*xG6Pi2*xGlui*beta^4 + 12*xG6Pi*xGlue*xGlui^2*beta^4 + 12*xG6Pi*xGlue^2*xGlui*beta^4 + 12*xG6Pi^2*xGlue*xGlui*beta^4 + 48*xG6Pi2*xGlue*xGlui^2*beta^4 + 24*xG6Pi2*xGlue^2*xGlui*beta^4 + 12*xG6Pi2*xGlue*xGlui^3*beta^4 + 4*xG6Pi2*xGlue^3*xGlui*beta^4 + 12*alpha^4*xG6Pi*xGlue^2*xGlui^2 + 24*alpha^4*xG6Pi*xGlue^2*xGlui^3 + 48*alpha^4*xG6Pi*xGlue^3*xGlui^2 + 12*alpha^4*xG6Pi^2*xGlue^3*xGlui + 48*alpha^4*xG6Pi*xGlue^3*xGlui^3 + 48*alpha^4*xG6Pi*xGlue^4*xGlui^2 + 24*alpha^4*xG6Pi^2*xGlue^4*xGlui + 4*alpha^4*xG6Pi^3*xGlue^3*xGlui + 32*alpha^4*xG6Pi*xGlue^4*xGlui^3 + 8*alpha^4*xG6Pi^3*xGlue^4*xGlui + 12*alpha^4*xG6Pi2*xGlue^2*xGlui^3 + 12*alpha^4*xG6Pi2*xGlue^3*xGlui^2 + 24*alpha^4*xG6Pi2*xGlue^2*xGlui^4 + 48*alpha^4*xG6Pi2*xGlue^3*xGlui^3 + 24*alpha^4*xG6Pi2*xGlue^4*xGlui^2 + 48*alpha^4*xG6Pi2*xGlue^3*xGlui^4 + 48*alpha^4*xG6Pi2*xGlue^4*xGlui^3 + 32*alpha^4*xG6Pi2*xGlue^4*xGlui^4 + 38*L*alpha^2*xGlue^2*beta^2 + 30*L*alpha^2*xGlue^3*beta^2 + 14*L^2*alpha*xGlue^2*beta^3 + 6*L*alpha^2*xGlue^4*beta^2 + 2*L^2*alpha*xGlue^3*beta^3 + 6*L^2*alpha^3*xGlue^3*beta + 2*L^2*alpha^3*xGlue^4*beta + 26*L*alpha^2*xGlui^2*beta^2 + 18*L*alpha^2*xGlui^3*beta^2 + 8*L^2*alpha*xGlui^2*beta^3 + 3*L*alpha^2*xGlui^4*beta^2 + L^2*alpha*xGlui^3*beta^3 + L^2*alpha^3*xGlui^3*beta + L^2*xG6Pi^2*xG6Pi2*beta^4 + L^2*xG6Pi2*xGlue^2*beta^4 + 14*L*xG6Pi2^2*xGlui^2*beta^4 + L^2*xG6Pi2*xGlui^2*beta^4 + 4*L^2*xG6Pi2^2*xGlui*beta^4 + 4*L*xG6Pi2^2*xGlui^3*beta^4 + 2*L*xG6Pi2^3*xGlui^2*beta^4 + L*xG6Pi2^3*xGlui^3*beta^4 + L^2*alpha^4*xGlue^2*xGlui^2 + 2*L^2*alpha^4*xGlue^2*xGlui^3 + 72*alpha^2*xG6Pi*xGlue^2*beta^2 + 60*alpha*xG6Pi^2*xGlue^2*beta^3 + 60*alpha^2*xG6Pi*xGlue^3*beta^2 + 12*alpha*xG6Pi^2*xGlue^3*beta^3 + 12*alpha*xG6Pi^3*xGlue^2*beta^3 + 12*alpha^2*xG6Pi*xGlue^4*beta^2 + 36*alpha^3*xG6Pi^2*xGlue^3*beta + 12*alpha^3*xG6Pi^2*xGlue^4*beta + 20*alpha^3*xG6Pi^3*xGlue^3*beta + 24*alpha^2*xG6Pi*xGlui^2*beta^2 + 4*alpha^3*xG6Pi^3*xGlue^4*beta + 4*alpha^3*xG6Pi^4*xGlue^3*beta + 12*alpha*xG6Pi^2*xGlui^2*beta^3 + 12*alpha^2*xG6Pi*xGlui^3*beta^2 + 24*alpha^2*xG6Pi2*xGlui^3*beta^2 + 24*alpha*xG6Pi2^2*xGlui^3*beta^3 + 12*alpha^2*xG6Pi2*xGlui^4*beta^2 + 12*alpha*xG6Pi2^2*xGlui^4*beta^3 + 4*alpha*xG6Pi2^3*xGlui^4*beta^3 + 168*alpha^2*xGlue*xGlui^2*beta^2 + 168*alpha^2*xGlue^2*xGlui*beta^2 + 120*alpha*xGlue^2*xGlui^2*beta^3 + 120*alpha^2*xGlue*xGlui^3*beta^2 + 120*alpha^2*xGlue^3*xGlui*beta^2 + 120*alpha^3*xGlue^2*xGlui^2*beta + 24*alpha*xGlue^2*xGlui^3*beta^3 + 24*alpha*xGlue^3*xGlui^2*beta^3 + 24*alpha^2*xGlue*xGlui^4*beta^2 + 24*alpha^2*xGlue^4*xGlui*beta^2 + 168*alpha^3*xGlue^2*xGlui^3*beta + 168*alpha^3*xGlue^3*xGlui^2*beta + 48*alpha^3*xGlue^2*xGlui^4*beta + 160*alpha^3*xGlue^3*xGlui^3*beta + 48*alpha^3*xGlue^4*xGlui^2*beta + 32*alpha^3*xGlue^3*xGlui^4*beta + 32*alpha^3*xGlue^4*xGlui^3*beta + 48*L*alpha*xGlue*beta^3 + 40*L*alpha*xGlui*beta^3 + 24*xG6Pi*xG6Pi2^2*xGlui^2*beta^4 + 12*xG6Pi^2*xG6Pi2*xGlui^2*beta^4 + 12*xG6Pi*xG6Pi2^2*xGlui^3*beta^4 + 4*xG6Pi*xG6Pi2^3*xGlui^3*beta^4 + 12*xG6Pi2*xGlue^2*xGlui^2*beta^4 + 24*xG6Pi2^2*xGlue*xGlui^2*beta^4 + 12*xG6Pi2^2*xGlue*xGlui^3*beta^4 + 4*xG6Pi2^3*xGlue*xGlui^3*beta^4 + 6*alpha^4*xG6Pi^2*xGlue^2*xGlui^2 + 24*alpha^4*xG6Pi^2*xGlue^3*xGlui^2 + 24*alpha^4*xG6Pi^2*xGlue^4*xGlui^2 + 6*alpha^4*xG6Pi2^2*xGlue^2*xGlui^4 + 12*alpha^4*xG6Pi2^2*xGlue^3*xGlui^3 + 6*alpha^4*xG6Pi2^2*xGlue^4*xGlui^2 + 24*alpha^4*xG6Pi2^2*xGlue^3*xGlui^4 + 24*alpha^4*xG6Pi2^2*xGlue^4*xGlui^3 + 24*alpha^4*xG6Pi2^2*xGlue^4*xGlui^4 + 4*alpha^4*xG6Pi2^3*xGlue^3*xGlui^4 + 4*alpha^4*xG6Pi2^3*xGlue^4*xGlui^3 + 8*alpha^4*xG6Pi2^3*xGlue^4*xGlui^4 + alpha^4*xG6Pi2^4*xGlue^4*xGlui^4 + 12*L*xG6Pi*xG6Pi2*beta^4 + 28*L*xG6Pi*xGlue*beta^4 + 28*L*xG6Pi*xGlui*beta^4 + 12*L*xG6Pi2*xGlue*beta^4 + 36*L*xG6Pi2*xGlui*beta^4 + 28*L*xGlue*xGlui*beta^4 + 17*L^2*alpha^2*xGlue^2*beta^2 + 8*L^2*alpha^2*xGlue^3*beta^2 + 2*L^3*alpha^2*xGlue^2*beta^2 + L^2*alpha^2*xGlue^4*beta^2 + 7*L^2*alpha^2*xGlui^2*beta^2 + 2*L^2*alpha^2*xGlui^3*beta^2 + 5*L*alpha^4*xG6Pi*xGlue^4 + L*alpha^4*xG6Pi2*xGlue^4 + 3*L*alpha^4*xGlue*xGlui^3 + 5*L*alpha^4*xGlue^3*xGlui + 4*L*alpha^4*xGlue*xGlui^4 + 10*L*alpha^4*xGlue^4*xGlui + 80*alpha*xG6Pi*xGlue*beta^3 + 48*alpha*xG6Pi*xGlui*beta^3 + 160*alpha*xGlue*xGlui*beta^3 + 48*xG6Pi*xG6Pi2*xGlui*beta^4 + 48*xG6Pi*xGlue*xGlui*beta^4 + 48*xG6Pi2*xGlue*xGlui*beta^4 + 78*alpha^2*xG6Pi^2*xGlue^2*beta^2 + 48*alpha^2*xG6Pi^2*xGlue^3*beta^2 + 36*alpha^2*xG6Pi^3*xGlue^2*beta^2 + 6*alpha^2*xG6Pi^2*xGlue^4*beta^2 + 12*alpha^2*xG6Pi^3*xGlue^3*beta^2 + 6*alpha^2*xG6Pi^4*xGlue^2*beta^2 + 6*alpha^2*xG6Pi^2*xGlui^2*beta^2 + 6*alpha^2*xG6Pi2^2*xGlui^4*beta^2 + 324*alpha^2*xGlue^2*xGlui^2*beta^2 + 168*alpha^2*xGlue^2*xGlui^3*beta^2 + 168*alpha^2*xGlue^3*xGlui^2*beta^2 + 24*alpha^2*xGlue^2*xGlui^4*beta^2 + 48*alpha^2*xGlue^3*xGlui^3*beta^2 + 24*alpha^2*xGlue^4*xGlui^2*beta^2 + 4*alpha^4*xG6Pi*xGlue*xGlui^3 + 12*alpha^4*xG6Pi*xGlue^3*xGlui + 24*alpha^4*xG6Pi*xGlue^4*xGlui + 4*alpha^4*xG6Pi2*xGlue*xGlui^4 + 4*alpha^4*xG6Pi2*xGlue^4*xGlui + 52*L*alpha*xGlue^2*beta^3 + 24*L^2*alpha*xGlue*beta^3 + 18*L*alpha*xGlue^3*beta^3 + 14*L*alpha^3*xGlue^3*beta + 4*L^3*alpha*xGlue*beta^3 + 2*L*alpha*xGlue^4*beta^3 + 6*L*alpha^3*xGlue^4*beta + 40*L*alpha*xGlui^2*beta^3 + 16*L^2*alpha*xGlui*beta^3 + 12*L*alpha*xGlui^3*beta^3 + 8*L*alpha^3*xGlui^3*beta + 2*L^3*alpha*xGlui*beta^3 + L*alpha*xGlui^4*beta^3 + 3*L*alpha^3*xGlui^4*beta + 6*xG6Pi^2*xG6Pi2^2*xGlui^2*beta^4 + 6*xG6Pi2^2*xGlue^2*xGlui^2*beta^4 + 76*L*alpha*xG6Pi*xGlue*beta^3 + 40*L*alpha*xG6Pi*xGlui*beta^3 + 20*L*alpha*xG6Pi2*xGlue*beta^3 + 8*L*alpha*xG6Pi2*xGlui*beta^3 + 140*L*alpha*xGlue*xGlui*beta^3 + 12*xG6Pi*xG6Pi2^2*xGlue*xGlui^2*beta^4 + 12*alpha^4*xG6Pi^2*xG6Pi2*xGlue^3*xGlui^2 + 12*alpha^4*xG6Pi*xG6Pi2^2*xGlue^3*xGlui^3 + 12*alpha^4*xG6Pi*xG6Pi2^2*xGlue^4*xGlui^2 + 24*alpha^4*xG6Pi^2*xG6Pi2*xGlue^4*xGlui^2 + 24*alpha^4*xG6Pi*xG6Pi2^2*xGlue^4*xGlui^3 + 4*alpha^4*xG6Pi*xG6Pi2^3*xGlue^4*xGlui^3 + 12*L*xG6Pi*xG6Pi2*xGlue*beta^4 + 32*L*xG6Pi*xG6Pi2*xGlui*beta^4 + 12*L*xG6Pi*xGlue*xGlui*beta^4 + 32*L*xG6Pi2*xGlue*xGlui*beta^4 + 40*L*alpha^2*xG6Pi^2*xGlue^2*beta^2 + 14*L^2*alpha^2*xG6Pi*xGlue^2*beta^2 + 12*L*alpha^2*xG6Pi^2*xGlue^3*beta^2 + 7*L*alpha^2*xG6Pi^3*xGlue^2*beta^2 + 3*L^2*alpha^2*xG6Pi*xGlue^3*beta^2 + 3*L*alpha^2*xG6Pi^2*xGlui^2*beta^2 + 2*L^2*alpha^2*xG6Pi*xGlui^2*beta^2 + 15*L^2*alpha^2*xG6Pi2*xGlue^2*beta^2 + 8*L^2*alpha^2*xG6Pi2*xGlue^3*beta^2 + 2*L^3*alpha^2*xG6Pi2*xGlue^2*beta^2 + L^2*alpha^2*xG6Pi2*xGlue^4*beta^2 + 2*L^2*alpha^2*xG6Pi2*xGlui^2*beta^2 + 2*L^2*alpha*xG6Pi2^2*xGlui^2*beta^3 + L^2*alpha^2*xG6Pi2*xGlui^3*beta^2 + 3*L*alpha^2*xG6Pi2^2*xGlui^4*beta^2 + 135*L*alpha^2*xGlue^2*xGlui^2*beta^2 + 20*L^2*alpha^2*xGlue*xGlui^2*beta^2 + 30*L^2*alpha^2*xGlue^2*xGlui*beta^2 + 26*L*alpha^2*xGlue^2*xGlui^3*beta^2 + 32*L*alpha^2*xGlue^3*xGlui^2*beta^2 + 3*L^2*alpha^2*xGlue*xGlui^3*beta^2 + 5*L^2*alpha^2*xGlue^3*xGlui*beta^2 + 12*L^2*alpha^3*xGlue^2*xGlui^2*beta + 2*L^2*alpha^3*xGlue^2*xGlui^3*beta + 3*L*alpha^4*xG6Pi*xG6Pi2*xGlue^4 + 2*L*alpha^4*xG6Pi*xGlue*xGlui^3 + 8*L*alpha^4*xG6Pi*xGlue^3*xGlui + 16*L*alpha^4*xG6Pi*xGlue^4*xGlui + 2*L*alpha^4*xG6Pi2*xGlue^3*xGlui + 2*L*alpha^4*xG6Pi2*xGlue*xGlui^4 + 8*L*alpha^4*xG6Pi2*xGlue^4*xGlui + 240*alpha*xG6Pi*xGlue*xGlui*beta^3 + 80*alpha*xG6Pi2*xGlue*xGlui*beta^3 + 48*xG6Pi*xG6Pi2*xGlue*xGlui*beta^4 + 324*alpha^2*xG6Pi*xGlue^2*xGlui^2*beta^2 + 48*alpha^2*xG6Pi^2*xGlue*xGlui^2*beta^2 + 192*alpha^2*xG6Pi^2*xGlue^2*xGlui*beta^2 + 72*alpha^2*xG6Pi*xGlue^2*xGlui^3*beta^2 + 96*alpha^2*xG6Pi*xGlue^3*xGlui^2*beta^2 + 60*alpha^2*xG6Pi^2*xGlue^3*xGlui*beta^2 + 36*alpha^2*xG6Pi^3*xGlue^2*xGlui*beta^2 + 60*alpha^3*xG6Pi^2*xGlue^2*xGlui^2*beta + 72*alpha^3*xG6Pi^2*xGlue^3*xGlui^2*beta + 324*alpha^2*xG6Pi2*xGlue^2*xGlui^2*beta^2 + 60*alpha*xG6Pi2^2*xGlue^2*xGlui^2*beta^3 + 324*alpha^2*xG6Pi2*xGlue^2*xGlui^3*beta^2 + 180*alpha^2*xG6Pi2*xGlue^3*xGlui^2*beta^2 + 60*alpha^2*xG6Pi2^2*xGlue*xGlui^3*beta^2 + 48*alpha*xG6Pi2^2*xGlue^2*xGlui^3*beta^3 + 12*alpha*xG6Pi2^2*xGlue^3*xGlui^2*beta^3 + 72*alpha^2*xG6Pi2*xGlue^2*xGlui^4*beta^2 + 96*alpha^2*xG6Pi2*xGlue^3*xGlui^3*beta^2 + 24*alpha^2*xG6Pi2*xGlue^4*xGlui^2*beta^2 + 48*alpha^2*xG6Pi2^2*xGlue*xGlui^4*beta^2 + 48*alpha^3*xG6Pi2^2*xGlue^2*xGlui^3*beta + 36*alpha^3*xG6Pi2^2*xGlue^3*xGlui^2*beta + 12*alpha*xG6Pi2^3*xGlue^2*xGlui^3*beta^3 + 12*alpha^2*xG6Pi2^3*xGlue*xGlui^4*beta^2 + 60*alpha^3*xG6Pi2^2*xGlue^2*xGlui^4*beta + 120*alpha^3*xG6Pi2^2*xGlue^3*xGlui^3*beta + 12*alpha^3*xG6Pi2^2*xGlue^4*xGlui^2*beta + 72*alpha^3*xG6Pi2^2*xGlue^3*xGlui^4*beta + 24*alpha^3*xG6Pi2^2*xGlue^4*xGlui^3*beta + 12*alpha^3*xG6Pi2^3*xGlue^2*xGlui^4*beta + 20*alpha^3*xG6Pi2^3*xGlue^3*xGlui^3*beta + 28*alpha^3*xG6Pi2^3*xGlue^3*xGlui^4*beta + 4*alpha^3*xG6Pi2^3*xGlue^4*xGlui^3*beta + 4*alpha^3*xG6Pi2^4*xGlue^3*xGlui^4*beta + 12*alpha^4*xG6Pi*xG6Pi2*xGlue^4*xGlui + 56*L*alpha*xG6Pi*xGlue^2*beta^3 + 38*L*alpha*xG6Pi^2*xGlue*beta^3 + 18*L^2*alpha*xG6Pi*xGlue*beta^3 + 10*L*alpha*xG6Pi*xGlue^3*beta^3 + 6*L*alpha*xG6Pi^3*xGlue*beta^3 + 30*L*alpha^3*xG6Pi*xGlue^3*beta + 10*L*alpha^3*xG6Pi*xGlue^4*beta + 24*L*alpha*xG6Pi*xGlui^2*beta^3 + 12*L*alpha*xG6Pi^2*xGlui*beta^3 + 8*L^2*alpha*xG6Pi*xGlui*beta^3 + 3*L*alpha*xG6Pi*xGlui^3*beta^3 + L*alpha*xG6Pi^3*xGlui*beta^3 + 3*L*alpha^3*xG6Pi*xGlui^3*beta + 24*L*alpha*xG6Pi2*xGlue^2*beta^3 + 18*L^2*alpha*xG6Pi2*xGlue*beta^3 + 9*L*alpha*xG6Pi2*xGlue^3*beta^3 + 7*L*alpha^3*xG6Pi2*xGlue^3*beta + 4*L^3*alpha*xG6Pi2*xGlue*beta^3 + L*alpha*xG6Pi2*xGlue^4*beta^3 + 3*L*alpha^3*xG6Pi2*xGlue^4*beta + 40*L*alpha*xG6Pi2*xGlui^2*beta^3 + 8*L^2*alpha*xG6Pi2*xGlui*beta^3 + 22*L*alpha*xG6Pi2*xGlui^3*beta^3 + 2*L^3*alpha*xG6Pi2*xGlui*beta^3 + 3*L*alpha*xG6Pi2*xGlui^4*beta^3 + 3*L*alpha^3*xG6Pi2*xGlui^4*beta + 56*L*alpha^2*xGlue*xGlui*beta^2 + 82*L*alpha*xGlue*xGlui^2*beta^3 + 88*L*alpha*xGlue^2*xGlui*beta^3 + 22*L*alpha^3*xGlue*xGlui^2*beta + 28*L*alpha^3*xGlue^2*xGlui*beta + 30*L^2*alpha*xGlue*xGlui*beta^3 + 13*L*alpha*xGlue*xGlui^3*beta^3 + 15*L*alpha*xGlue^3*xGlui*beta^3 + 35*L*alpha^3*xGlue*xGlui^3*beta + 65*L*alpha^3*xGlue^3*xGlui*beta + 8*L*alpha^3*xGlue*xGlui^4*beta + 20*L*alpha^3*xGlue^4*xGlui*beta + 6*alpha^4*xG6Pi^2*xG6Pi2^2*xGlue^4*xGlui^2 + 3*L*xG6Pi*xG6Pi2*xGlue^2*beta^4 + 3*L*xG6Pi^2*xG6Pi2*xGlue*beta^4 + 2*L^2*xG6Pi*xG6Pi2*xGlue*beta^4 + 11*L*xG6Pi*xG6Pi2*xGlui^2*beta^4 + 8*L*xG6Pi*xG6Pi2^2*xGlui*beta^4 + 7*L*xG6Pi^2*xG6Pi2*xGlui*beta^4 + 2*L^2*xG6Pi*xG6Pi2*xGlui*beta^4 + 11*L*xG6Pi2*xGlue*xGlui^2*beta^4 + 7*L*xG6Pi2*xGlue^2*xGlui*beta^4 + 8*L*xG6Pi2^2*xGlue*xGlui*beta^4 + 2*L^2*xG6Pi2*xGlue*xGlui*beta^4 + L^2*alpha^2*xG6Pi^2*xGlue^2*beta^2 + 3*L^2*alpha^2*xGlue^2*xGlui^2*beta^2 + 3*L*alpha^4*xG6Pi^2*xG6Pi2*xGlue^4 + L^2*alpha^4*xG6Pi*xG6Pi2*xGlue^4 + L*alpha^4*xG6Pi^3*xG6Pi2*xGlue^4 + 5*L*alpha^4*xG6Pi*xGlue^2*xGlui^2 + 4*L*alpha^4*xG6Pi*xGlue^2*xGlui^3 + 12*L*alpha^4*xG6Pi*xGlue^3*xGlui^2 + 3*L*alpha^4*xG6Pi^2*xGlue^3*xGlui + 12*L*alpha^4*xG6Pi*xGlue^4*xGlui^2 + 6*L*alpha^4*xG6Pi^2*xGlue^4*xGlui + L*alpha^4*xG6Pi2*xGlue^2*xGlui^2 + 4*L*alpha^4*xG6Pi2*xGlue^2*xGlui^3 + 10*L*alpha^4*xG6Pi2*xGlue^3*xGlui^2 + L^2*alpha^4*xG6Pi2*xGlue^3*xGlui + 4*L*alpha^4*xG6Pi2*xGlue^2*xGlui^4 + 8*L*alpha^4*xG6Pi2*xGlue^3*xGlui^3 + 16*L*alpha^4*xG6Pi2*xGlue^4*xGlui^2 + 2*L*alpha^4*xG6Pi2^2*xGlue^4*xGlui + 3*L^2*alpha^4*xG6Pi2*xGlue^4*xGlui + 8*L*alpha^4*xG6Pi2*xGlue^4*xGlui^3 + 48*alpha*xG6Pi*xG6Pi2*xGlui^2*beta^3 + 24*alpha*xG6Pi*xG6Pi2*xGlui^3*beta^3 + 96*alpha^2*xG6Pi*xGlue*xGlui*beta^2 + 156*alpha*xG6Pi*xGlue*xGlui^2*beta^3 + 180*alpha*xG6Pi*xGlue^2*xGlui*beta^3 + 120*alpha*xG6Pi^2*xGlue*xGlui*beta^3 + 36*alpha^3*xG6Pi*xGlue*xGlui^2*beta + 60*alpha^3*xG6Pi*xGlue^2*xGlui*beta + 28*alpha*xG6Pi*xGlue*xGlui^3*beta^3 + 36*alpha*xG6Pi*xGlue^3*xGlui*beta^3 + 20*alpha*xG6Pi^3*xGlue*xGlui*beta^3 + 36*alpha^3*xG6Pi*xGlue*xGlui^3*beta + 156*alpha^3*xG6Pi*xGlue^3*xGlui*beta + 48*alpha^3*xG6Pi*xGlue^4*xGlui*beta + 240*alpha*xG6Pi2*xGlue*xGlui^2*beta^3 + 96*alpha*xG6Pi2*xGlue^2*xGlui*beta^3 + 156*alpha*xG6Pi2*xGlue*xGlui^3*beta^3 + 36*alpha*xG6Pi2*xGlue^3*xGlui*beta^3 + 36*alpha^3*xG6Pi2*xGlue*xGlui^3*beta + 28*alpha^3*xG6Pi2*xGlue^3*xGlui*beta + 28*alpha*xG6Pi2*xGlue*xGlui^4*beta^3 + 4*alpha*xG6Pi2*xGlue^4*xGlui*beta^3 + 36*alpha^3*xG6Pi2*xGlue*xGlui^4*beta + 12*alpha^3*xG6Pi2*xGlue^4*xGlui*beta + 24*xG6Pi*xG6Pi2*xGlue*xGlui^2*beta^4 + 12*xG6Pi*xG6Pi2*xGlue^2*xGlui*beta^4 + 12*xG6Pi^2*xG6Pi2*xGlue*xGlui*beta^4 + 78*alpha^2*xG6Pi^2*xGlue^2*xGlui^2*beta^2 + 78*alpha^2*xG6Pi2^2*xGlue^2*xGlui^2*beta^2 + 192*alpha^2*xG6Pi2^2*xGlue^2*xGlui^3*beta^2 + 48*alpha^2*xG6Pi2^2*xGlue^3*xGlui^2*beta^2 + 78*alpha^2*xG6Pi2^2*xGlue^2*xGlui^4*beta^2 + 60*alpha^2*xG6Pi2^2*xGlue^3*xGlui^3*beta^2 + 6*alpha^2*xG6Pi2^2*xGlue^4*xGlui^2*beta^2 + 36*alpha^2*xG6Pi2^3*xGlue^2*xGlui^3*beta^2 + 36*alpha^2*xG6Pi2^3*xGlue^2*xGlui^4*beta^2 + 12*alpha^2*xG6Pi2^3*xGlue^3*xGlui^3*beta^2 + 6*alpha^2*xG6Pi2^4*xGlue^2*xGlui^4*beta^2 + 12*alpha^4*xG6Pi*xG6Pi2*xGlue^2*xGlui^3 + 24*alpha^4*xG6Pi*xG6Pi2*xGlue^3*xGlui^2 + 48*alpha^4*xG6Pi*xG6Pi2*xGlue^3*xGlui^3 + 48*alpha^4*xG6Pi*xG6Pi2*xGlue^4*xGlui^2 + 12*alpha^4*xG6Pi^2*xG6Pi2*xGlue^4*xGlui + 48*alpha^4*xG6Pi*xG6Pi2*xGlue^4*xGlui^3 + 4*alpha^4*xG6Pi^3*xG6Pi2*xGlue^4*xGlui + 70*L*alpha^2*xG6Pi*xGlue^2*beta^2 + 14*L*alpha*xG6Pi^2*xGlue^2*beta^3 + 40*L*alpha^2*xG6Pi*xGlue^3*beta^2 + 4*L^2*alpha*xG6Pi*xGlue^2*beta^3 + 2*L^2*alpha*xG6Pi^2*xGlue*beta^3 + 5*L*alpha^2*xG6Pi*xGlue^4*beta^2 + 20*L*alpha^3*xG6Pi^2*xGlue^3*beta + 5*L^2*alpha^3*xG6Pi*xGlue^3*beta + 4*L*alpha^3*xG6Pi^2*xGlue^4*beta + 4*L*alpha^3*xG6Pi^3*xGlue^3*beta + L^2*alpha^3*xG6Pi*xGlue^4*beta + 18*L*alpha^2*xG6Pi*xGlui^2*beta^2 + 3*L*alpha*xG6Pi^2*xGlui^2*beta^3 + 6*L*alpha^2*xG6Pi*xGlui^3*beta^2 + 2*L^2*alpha*xG6Pi*xGlui^2*beta^3 + L^2*alpha*xG6Pi^2*xGlui*beta^3 + 18*L*alpha^2*xG6Pi2*xGlue^2*beta^2 + 15*L*alpha^2*xG6Pi2*xGlue^3*beta^2 + 12*L^2*alpha*xG6Pi2*xGlue^2*beta^3 + 3*L*alpha^2*xG6Pi2*xGlue^4*beta^2 + 2*L^2*alpha*xG6Pi2*xGlue^3*beta^3 + 6*L^2*alpha^3*xG6Pi2*xGlue^3*beta + 2*L^2*alpha^3*xG6Pi2*xGlue^4*beta + 2*L*alpha^2*xG6Pi2*xGlui^2*beta^2 + 4*L*alpha*xG6Pi2^2*xGlui^2*beta^3 + 17*L*alpha^2*xG6Pi2*xGlui^3*beta^2 + 7*L^2*alpha*xG6Pi2*xGlui^2*beta^3 + 10*L*alpha*xG6Pi2^2*xGlui^3*beta^3 + 6*L*alpha^2*xG6Pi2*xGlui^4*beta^2 + L^2*alpha*xG6Pi2*xGlui^3*beta^3 + 3*L*alpha*xG6Pi2^2*xGlui^4*beta^3 + L*alpha*xG6Pi2^3*xGlui^4*beta^3 + 114*L*alpha^2*xGlue*xGlui^2*beta^2 + 150*L*alpha^2*xGlue^2*xGlui*beta^2 + 24*L^2*alpha^2*xGlue*xGlui*beta^2 + 25*L*alpha*xGlue^2*xGlui^2*beta^3 + 45*L*alpha^2*xGlue*xGlui^3*beta^2 + 75*L*alpha^2*xGlue^3*xGlui*beta^2 + 75*L*alpha^3*xGlue^2*xGlui^2*beta + 4*L^2*alpha*xGlue*xGlui^2*beta^3 + 5*L^2*alpha*xGlue^2*xGlui*beta^3 + 8*L^2*alpha^3*xGlue*xGlui^2*beta + 9*L^2*alpha^3*xGlue^2*xGlui*beta + 4*L^3*alpha^2*xGlue*xGlui*beta^2 + 4*L*alpha^2*xGlue*xGlui^4*beta^2 + 10*L*alpha^2*xGlue^4*xGlui*beta^2 + 44*L*alpha^3*xGlue^2*xGlui^3*beta + 80*L*alpha^3*xGlue^3*xGlui^2*beta + 4*L^2*alpha^3*xGlue*xGlui^3*beta + 10*L^2*alpha^3*xGlue^3*xGlui*beta + 2*L^3*alpha^3*xGlue^2*xGlui*beta + 4*L*alpha^3*xGlue^2*xGlui^4*beta + 20*L*alpha^3*xGlue^3*xGlui^3*beta + 16*L*alpha^3*xGlue^4*xGlui^2*beta + 2*L^2*alpha^3*xGlue^4*xGlui*beta + 6*L*xG6Pi*xG6Pi2^2*xGlui^2*beta^4 + 2*L*xG6Pi^2*xG6Pi2^2*xGlui*beta^4 + L^2*xG6Pi*xG6Pi2^2*xGlui*beta^4 + L*xG6Pi*xG6Pi2^3*xGlui^2*beta^4 + 6*L*xG6Pi2^2*xGlue*xGlui^2*beta^4 + 2*L*xG6Pi2^2*xGlue^2*xGlui*beta^4 + L^2*xG6Pi2^2*xGlue*xGlui*beta^4 + L*xG6Pi2^3*xGlue*xGlui^2*beta^4 + L*alpha^4*xG6Pi^2*xGlue^2*xGlui^2 + L^2*alpha^4*xG6Pi*xGlue^2*xGlui^2 + 2*L*alpha^4*xG6Pi2^2*xGlue^3*xGlui^2 + L^2*alpha^4*xG6Pi2*xGlue^2*xGlui^3 + L*alpha^4*xG6Pi2^2*xGlue^2*xGlui^4 + L*alpha^4*xG6Pi2^2*xGlue^3*xGlui^3 + 6*L*alpha^4*xG6Pi2^2*xGlue^4*xGlui^2 + L^2*alpha^4*xG6Pi2^2*xGlue^4*xGlui + 2*L*alpha^4*xG6Pi2^2*xGlue^4*xGlui^3 + L*alpha^4*xG6Pi2^3*xGlue^4*xGlui^2 + 12*alpha*xG6Pi^2*xG6Pi2*xGlui^2*beta^3 + 12*alpha^2*xG6Pi*xG6Pi2*xGlui^3*beta^2 + 12*alpha*xG6Pi*xG6Pi2^2*xGlui^3*beta^3 + 180*alpha^2*xG6Pi*xGlue*xGlui^2*beta^2 + 324*alpha^2*xG6Pi*xGlue^2*xGlui*beta^2 + 60*alpha^2*xG6Pi^2*xGlue*xGlui*beta^2 + 60*alpha*xG6Pi*xGlue^2*xGlui^2*beta^3 + 36*alpha*xG6Pi^2*xGlue*xGlui^2*beta^3 + 48*alpha*xG6Pi^2*xGlue^2*xGlui*beta^3 + 60*alpha^2*xG6Pi*xGlue*xGlui^3*beta^2 + 180*alpha^2*xG6Pi*xGlue^3*xGlui*beta^2 + 12*alpha^2*xG6Pi^3*xGlue*xGlui*beta^2 + 180*alpha^3*xG6Pi*xGlue^2*xGlui^2*beta + 12*alpha^3*xG6Pi^2*xGlue*xGlui^2*beta + 48*alpha^3*xG6Pi^2*xGlue^2*xGlui*beta + 24*alpha^2*xG6Pi*xGlue^4*xGlui*beta^2 + 96*alpha^3*xG6Pi*xGlue^2*xGlui^3*beta + 240*alpha^3*xG6Pi*xGlue^3*xGlui^2*beta + 120*alpha^3*xG6Pi^2*xGlue^3*xGlui*beta + 12*alpha^3*xG6Pi^3*xGlue^2*xGlui*beta + 80*alpha^3*xG6Pi*xGlue^3*xGlui^3*beta + 48*alpha^3*xG6Pi*xGlue^4*xGlui^2*beta + 24*alpha^3*xG6Pi^2*xGlue^4*xGlui*beta + 28*alpha^3*xG6Pi^3*xGlue^3*xGlui*beta + 96*alpha^2*xG6Pi2*xGlue*xGlui^2*beta^2 + 72*alpha^2*xG6Pi2*xGlue^2*xGlui*beta^2 + 180*alpha*xG6Pi2*xGlue^2*xGlui^2*beta^3 + 72*alpha*xG6Pi2^2*xGlue*xGlui^2*beta^3 + 180*alpha^2*xG6Pi2*xGlue*xGlui^3*beta^2 + 60*alpha^2*xG6Pi2*xGlue^3*xGlui*beta^2 + 60*alpha^3*xG6Pi2*xGlue^2*xGlui^2*beta + 60*alpha*xG6Pi2*xGlue^2*xGlui^3*beta^3 + 36*alpha*xG6Pi2*xGlue^3*xGlui^2*beta^3 + 120*alpha*xG6Pi2^2*xGlue*xGlui^3*beta^3 + 60*alpha^2*xG6Pi2*xGlue*xGlui^4*beta^2 + 12*alpha^2*xG6Pi2*xGlue^4*xGlui*beta^2 + 180*alpha^3*xG6Pi2*xGlue^2*xGlui^3*beta + 156*alpha^3*xG6Pi2*xGlue^3*xGlui^2*beta + 36*alpha*xG6Pi2^2*xGlue*xGlui^4*beta^3 + 28*alpha*xG6Pi2^3*xGlue*xGlui^3*beta^3 + 96*alpha^3*xG6Pi2*xGlue^2*xGlui^4*beta + 240*alpha^3*xG6Pi2*xGlue^3*xGlui^3*beta + 48*alpha^3*xG6Pi2*xGlue^4*xGlui^2*beta + 12*alpha^3*xG6Pi2^2*xGlue*xGlui^4*beta + 20*alpha*xG6Pi2^3*xGlue*xGlui^4*beta^3 + 80*alpha^3*xG6Pi2*xGlue^3*xGlui^4*beta + 48*alpha^3*xG6Pi2*xGlue^4*xGlui^3*beta + 4*alpha*xG6Pi2^4*xGlue*xGlui^4*beta^3 + 4*L*xG6Pi*xG6Pi2^2*xGlue*xGlui*beta^4 + L^2*alpha^2*xG6Pi^2*xG6Pi2*xGlue^2*beta^2 + 54*L*alpha^2*xG6Pi2^2*xGlue^2*xGlui^2*beta^2 + L^2*alpha^2*xG6Pi2*xGlue^2*xGlui^2*beta^2 + 4*L^2*alpha^2*xG6Pi2^2*xGlue*xGlui^2*beta^2 + 11*L^2*alpha^2*xG6Pi2^2*xGlue^2*xGlui*beta^2 + 16*L*alpha^2*xG6Pi2^2*xGlue^2*xGlui^3*beta^2 + 16*L*alpha^2*xG6Pi2^2*xGlue^3*xGlui^2*beta^2 + 9*L*alpha^2*xG6Pi2^3*xGlue^2*xGlui^2*beta^2 + 3*L^2*alpha^2*xG6Pi2^2*xGlue^3*xGlui*beta^2 + 2*L^2*alpha^3*xG6Pi2^2*xGlue^2*xGlui^2*beta + L*alpha^2*xG6Pi2^3*xGlue^2*xGlui^3*beta^2 + 3*L*alpha^2*xG6Pi2^3*xGlue^3*xGlui^2*beta^2 + L*alpha^4*xG6Pi*xG6Pi2*xGlue^2*xGlui^2 + 2*L*alpha^4*xG6Pi*xG6Pi2*xGlue^2*xGlui^3 + 8*L*alpha^4*xG6Pi*xG6Pi2*xGlue^3*xGlui^2 + 2*L*alpha^4*xG6Pi^2*xG6Pi2*xGlue^3*xGlui + 12*L*alpha^4*xG6Pi*xG6Pi2*xGlue^4*xGlui^2 + 4*L*alpha^4*xG6Pi*xG6Pi2^2*xGlue^4*xGlui + 6*L*alpha^4*xG6Pi^2*xG6Pi2*xGlue^4*xGlui + 240*alpha*xG6Pi*xG6Pi2*xGlue*xGlui^2*beta^3 + 120*alpha*xG6Pi*xG6Pi2*xGlue^2*xGlui*beta^3 + 84*alpha*xG6Pi^2*xG6Pi2*xGlue*xGlui*beta^3 + 72*alpha*xG6Pi*xG6Pi2*xGlue*xGlui^3*beta^3 + 24*alpha*xG6Pi*xG6Pi2*xGlue^3*xGlui*beta^3 + 16*alpha*xG6Pi^3*xG6Pi2*xGlue*xGlui*beta^3 + 24*alpha^3*xG6Pi*xG6Pi2*xGlue*xGlui^3*beta + 72*alpha^3*xG6Pi*xG6Pi2*xGlue^3*xGlui*beta + 24*alpha^3*xG6Pi*xG6Pi2*xGlue^4*xGlui*beta + 108*alpha^2*xG6Pi*xG6Pi2^2*xGlue^2*xGlui^2*beta^2 + 108*alpha^2*xG6Pi^2*xG6Pi2*xGlue^2*xGlui^2*beta^2 + 108*alpha^2*xG6Pi*xG6Pi2^2*xGlue^2*xGlui^3*beta^2 + 36*alpha^2*xG6Pi*xG6Pi2^2*xGlue^3*xGlui^2*beta^2 + 24*alpha^2*xG6Pi*xG6Pi2^3*xGlue^2*xGlui^3*beta^2 + 24*alpha^3*xG6Pi^2*xG6Pi2^2*xGlue^3*xGlui^2*beta + 39*L*alpha^2*xG6Pi*xG6Pi2*xGlue^2*beta^2 + 9*L*alpha*xG6Pi^2*xG6Pi2*xGlue^2*beta^3 + 24*L*alpha^2*xG6Pi*xG6Pi2*xGlue^3*beta^2 + 4*L^2*alpha*xG6Pi*xG6Pi2*xGlue^2*beta^3 + 2*L^2*alpha*xG6Pi^2*xG6Pi2*xGlue*beta^3 + 3*L*alpha^2*xG6Pi*xG6Pi2*xGlue^4*beta^2 + 15*L*alpha^3*xG6Pi^2*xG6Pi2*xGlue^3*beta + 5*L^2*alpha^3*xG6Pi*xG6Pi2*xGlue^3*beta + 3*L*alpha^3*xG6Pi^2*xG6Pi2*xGlue^4*beta + 4*L*alpha^3*xG6Pi^3*xG6Pi2*xGlue^3*beta + L^2*alpha^3*xG6Pi*xG6Pi2*xGlue^4*beta + L*alpha^2*xG6Pi*xG6Pi2*xGlui^2*beta^2 + 2*L*alpha*xG6Pi*xG6Pi2^2*xGlui^2*beta^3 + 3*L*alpha*xG6Pi^2*xG6Pi2*xGlui^2*beta^3 + 6*L*alpha^2*xG6Pi*xG6Pi2*xGlui^3*beta^2 + 2*L^2*alpha*xG6Pi*xG6Pi2*xGlui^2*beta^3 + L^2*alpha*xG6Pi^2*xG6Pi2*xGlui*beta^3 + 3*L*alpha*xG6Pi*xG6Pi2^2*xGlui^3*beta^3 + 68*L*alpha^2*xG6Pi*xGlue*xGlui^2*beta^2 + 150*L*alpha^2*xG6Pi*xGlue^2*xGlui*beta^2 + 23*L*alpha^2*xG6Pi^2*xGlue*xGlui*beta^2 + 14*L^2*alpha^2*xG6Pi*xGlue*xGlui*beta^2 + 10*L*alpha^2*xG6Pi*xGlue*xGlui^3*beta^2 + 40*L*alpha^2*xG6Pi*xGlue^3*xGlui*beta^2 + 2*L*alpha^2*xG6Pi^3*xGlue*xGlui*beta^2 + 50*L*alpha^3*xG6Pi*xGlue^2*xGlui^2*beta + 4*L*alpha^3*xG6Pi^2*xGlue*xGlui^2*beta + 14*L*alpha^3*xG6Pi^2*xGlue^2*xGlui*beta + 3*L^2*alpha^3*xG6Pi*xGlue*xGlui^2*beta + 6*L^2*alpha^3*xG6Pi*xGlue^2*xGlui*beta + 8*L*alpha^3*xG6Pi*xGlue^2*xGlui^3*beta + 36*L*alpha^3*xG6Pi*xGlue^3*xGlui^2*beta + 21*L*alpha^3*xG6Pi^2*xGlue^3*xGlui*beta + L*alpha^3*xG6Pi^3*xGlue^2*xGlui*beta + 73*L*alpha^2*xG6Pi2*xGlue*xGlui^2*beta^2 + 111*L*alpha^2*xG6Pi2*xGlue^2*xGlui*beta^2 + 13*L^2*alpha^2*xG6Pi2*xGlue*xGlui*beta^2 + 36*L*alpha*xG6Pi2*xGlue^2*xGlui^2*beta^3 + 44*L*alpha*xG6Pi2^2*xGlue*xGlui^2*beta^3 + 20*L*alpha*xG6Pi2^2*xGlue^2*xGlui*beta^3 + 60*L*alpha^2*xG6Pi2*xGlue*xGlui^3*beta^2 + 62*L*alpha^2*xG6Pi2*xGlue^3*xGlui*beta^2 + 46*L*alpha^3*xG6Pi2*xGlue^2*xGlui^2*beta + 2*L^2*alpha*xG6Pi2*xGlue*xGlui^2*beta^3 + 7*L^2*alpha*xG6Pi2*xGlue^2*xGlui*beta^3 + 11*L^2*alpha*xG6Pi2^2*xGlue*xGlui*beta^3 + 2*L^2*alpha^3*xG6Pi2*xGlue*xGlui^2*beta + 6*L^2*alpha^3*xG6Pi2*xGlue^2*xGlui*beta + 4*L^3*alpha^2*xG6Pi2*xGlue*xGlui*beta^2 + 15*L*alpha*xG6Pi2^2*xGlue*xGlui^3*beta^3 + 4*L*alpha*xG6Pi2^2*xGlue^3*xGlui*beta^3 + 7*L*alpha*xG6Pi2^3*xGlue*xGlui^2*beta^3 + 10*L*alpha^2*xG6Pi2*xGlue*xGlui^4*beta^2 + 8*L*alpha^2*xG6Pi2*xGlue^4*xGlui*beta^2 + 40*L*alpha^3*xG6Pi2*xGlue^2*xGlui^3*beta + 80*L*alpha^3*xG6Pi2*xGlue^3*xGlui^2*beta + 12*L*alpha^3*xG6Pi2^2*xGlue^3*xGlui*beta + 2*L^2*alpha^3*xG6Pi2*xGlue*xGlui^3*beta + 15*L^2*alpha^3*xG6Pi2*xGlue^3*xGlui*beta + 2*L^3*alpha^3*xG6Pi2*xGlue^2*xGlui*beta + 2*L*alpha*xG6Pi2^3*xGlue*xGlui^3*beta^3 + 8*L*alpha^3*xG6Pi2*xGlue^2*xGlui^4*beta + 24*L*alpha^3*xG6Pi2*xGlue^3*xGlui^3*beta + 16*L*alpha^3*xG6Pi2*xGlue^4*xGlui^2*beta + 4*L*alpha^3*xG6Pi2^2*xGlue*xGlui^4*beta + 4*L*alpha^3*xG6Pi2^2*xGlue^4*xGlui*beta + 3*L^2*alpha^3*xG6Pi2*xGlue^4*xGlui*beta + 2*L*alpha^4*xG6Pi*xG6Pi2^2*xGlue^3*xGlui^2 + 5*L*alpha^4*xG6Pi*xG6Pi2^2*xGlue^4*xGlui^2 + 2*L*alpha^4*xG6Pi^2*xG6Pi2^2*xGlue^4*xGlui + L*alpha^4*xG6Pi*xG6Pi2^3*xGlue^4*xGlui^2 + 120*alpha^2*xG6Pi*xG6Pi2*xGlue*xGlui^2*beta^2 + 156*alpha^2*xG6Pi*xG6Pi2*xGlue^2*xGlui*beta^2 + 96*alpha*xG6Pi*xG6Pi2*xGlue^2*xGlui^2*beta^3 + 84*alpha*xG6Pi*xG6Pi2^2*xGlue*xGlui^2*beta^3 + 60*alpha*xG6Pi^2*xG6Pi2*xGlue*xGlui^2*beta^3 + 36*alpha*xG6Pi^2*xG6Pi2*xGlue^2*xGlui*beta^3 + 96*alpha^2*xG6Pi*xG6Pi2*xGlue*xGlui^3*beta^2 + 96*alpha^2*xG6Pi*xG6Pi2*xGlue^3*xGlui*beta^2 + 96*alpha^3*xG6Pi*xG6Pi2*xGlue^2*xGlui^2*beta + 60*alpha*xG6Pi*xG6Pi2^2*xGlue*xGlui^3*beta^3 + 12*alpha^2*xG6Pi*xG6Pi2*xGlue^4*xGlui*beta^2 + 120*alpha^3*xG6Pi*xG6Pi2*xGlue^2*xGlui^3*beta + 240*alpha^3*xG6Pi*xG6Pi2*xGlue^3*xGlui^2*beta + 60*alpha^3*xG6Pi^2*xG6Pi2*xGlue^3*xGlui*beta + 16*alpha*xG6Pi*xG6Pi2^3*xGlue*xGlui^3*beta^3 + 144*alpha^3*xG6Pi*xG6Pi2*xGlue^3*xGlui^3*beta + 48*alpha^3*xG6Pi*xG6Pi2*xGlue^4*xGlui^2*beta + 12*alpha^3*xG6Pi^2*xG6Pi2*xGlue^4*xGlui*beta + 16*alpha^3*xG6Pi^3*xG6Pi2*xGlue^3*xGlui*beta + 36*L*alpha*xG6Pi*xG6Pi2*xGlue*beta^3 + 8*L*alpha*xG6Pi*xG6Pi2*xGlui*beta^3 + 120*L*alpha*xG6Pi*xGlue*xGlui*beta^3 + 104*L*alpha*xG6Pi2*xGlue*xGlui*beta^3 + 36*alpha^2*xG6Pi^2*xG6Pi2^2*xGlue^2*xGlui^2*beta^2 + 14*L*xG6Pi*xG6Pi2*xGlue*xGlui*beta^4 + 27*L*alpha^2*xG6Pi^2*xG6Pi2*xGlue^2*beta^2 + 12*L^2*alpha^2*xG6Pi*xG6Pi2*xGlue^2*beta^2 + 9*L*alpha^2*xG6Pi^2*xG6Pi2*xGlue^3*beta^2 + 6*L*alpha^2*xG6Pi^3*xG6Pi2*xGlue^2*beta^2 + 3*L^2*alpha^2*xG6Pi*xG6Pi2*xGlue^3*beta^2 + L^2*alpha^2*xG6Pi*xG6Pi2*xGlui^2*beta^2 + L^2*alpha*xG6Pi*xG6Pi2^2*xGlui^2*beta^3 + 53*L*alpha^2*xG6Pi*xGlue^2*xGlui^2*beta^2 + 8*L*alpha^2*xG6Pi^2*xGlue*xGlui^2*beta^2 + 34*L*alpha^2*xG6Pi^2*xGlue^2*xGlui*beta^2 + 5*L^2*alpha^2*xG6Pi*xGlue*xGlui^2*beta^2 + 4*L^2*alpha^2*xG6Pi*xGlue^2*xGlui*beta^2 + 2*L^2*alpha^2*xG6Pi^2*xGlue*xGlui*beta^2 + 5*L*alpha^3*xG6Pi^2*xGlue^2*xGlui^2*beta + 3*L^2*alpha^3*xG6Pi*xGlue^2*xGlui^2*beta + L^2*alpha^3*xG6Pi^2*xGlue^2*xGlui*beta + 145*L*alpha^2*xG6Pi2*xGlue^2*xGlui^2*beta^2 + 10*L*alpha^2*xG6Pi2^2*xGlue*xGlui^2*beta^2 + 26*L*alpha^2*xG6Pi2^2*xGlue^2*xGlui*beta^2 + 16*L^2*alpha^2*xG6Pi2*xGlue*xGlui^2*beta^2 + 35*L^2*alpha^2*xG6Pi2*xGlue^2*xGlui*beta^2 + 16*L*alpha*xG6Pi2^2*xGlue^2*xGlui^2*beta^3 + 40*L*alpha^2*xG6Pi2*xGlue^2*xGlui^3*beta^2 + 38*L*alpha^2*xG6Pi2*xGlue^3*xGlui^2*beta^2 + 17*L*alpha^2*xG6Pi2^2*xGlue*xGlui^3*beta^2 + 16*L*alpha^2*xG6Pi2^2*xGlue^3*xGlui*beta^2 + 8*L*alpha^3*xG6Pi2^2*xGlue^2*xGlui^2*beta + 3*L^2*alpha*xG6Pi2^2*xGlue^2*xGlui*beta^3 + 2*L^2*alpha^2*xG6Pi2*xGlue*xGlui^3*beta^2 + 8*L^2*alpha^2*xG6Pi2*xGlue^3*xGlui*beta^2 + 9*L^2*alpha^3*xG6Pi2*xGlue^2*xGlui^2*beta + 3*L*alpha*xG6Pi2^3*xGlue^2*xGlui^2*beta^3 + 8*L*alpha^2*xG6Pi2^2*xGlue*xGlui^4*beta^2 + 2*L*alpha^2*xG6Pi2^2*xGlue^4*xGlui*beta^2 + 8*L*alpha^3*xG6Pi2^2*xGlue^2*xGlui^3*beta + 30*L*alpha^3*xG6Pi2^2*xGlue^3*xGlui^2*beta + L^2*alpha^3*xG6Pi2*xGlue^2*xGlui^3*beta + 5*L^2*alpha^3*xG6Pi2^2*xGlue^3*xGlui*beta + 2*L*alpha^2*xG6Pi2^3*xGlue*xGlui^4*beta^2 + 5*L*alpha^3*xG6Pi2^2*xGlue^2*xGlui^4*beta + 7*L*alpha^3*xG6Pi2^2*xGlue^3*xGlui^3*beta + 6*L*alpha^3*xG6Pi2^2*xGlue^4*xGlui^2*beta + 5*L*alpha^3*xG6Pi2^3*xGlue^3*xGlui^2*beta + L^2*alpha^3*xG6Pi2^2*xGlue^4*xGlui*beta + L*alpha^3*xG6Pi2^3*xGlue^2*xGlui^4*beta + L*alpha^3*xG6Pi2^3*xGlue^4*xGlui^2*beta + 4*L*alpha^4*xG6Pi*xG6Pi2*xGlue^3*xGlui + 14*L*alpha^4*xG6Pi*xG6Pi2*xGlue^4*xGlui + 144*alpha*xG6Pi*xG6Pi2*xGlue*xGlui*beta^3 + 384*alpha^2*xG6Pi*xG6Pi2*xGlue^2*xGlui^2*beta^2 + 36*alpha^2*xG6Pi^2*xG6Pi2*xGlue*xGlui^2*beta^2 + 108*alpha^2*xG6Pi^2*xG6Pi2*xGlue^2*xGlui*beta^2 + 36*alpha*xG6Pi*xG6Pi2^2*xGlue^2*xGlui^2*beta^3 + 24*alpha*xG6Pi^2*xG6Pi2^2*xGlue*xGlui^2*beta^3 + 156*alpha^2*xG6Pi*xG6Pi2*xGlue^2*xGlui^3*beta^2 + 120*alpha^2*xG6Pi*xG6Pi2*xGlue^3*xGlui^2*beta^2 + 36*alpha^2*xG6Pi*xG6Pi2^2*xGlue*xGlui^3*beta^2 + 36*alpha^2*xG6Pi^2*xG6Pi2*xGlue^3*xGlui*beta^2 + 24*alpha^2*xG6Pi^3*xG6Pi2*xGlue^2*xGlui*beta^2 + 36*alpha^3*xG6Pi^2*xG6Pi2*xGlue^2*xGlui^2*beta + 36*alpha^3*xG6Pi*xG6Pi2^2*xGlue^2*xGlui^3*beta + 60*alpha^3*xG6Pi*xG6Pi2^2*xGlue^3*xGlui^2*beta + 84*alpha^3*xG6Pi^2*xG6Pi2*xGlue^3*xGlui^2*beta + 84*alpha^3*xG6Pi*xG6Pi2^2*xGlue^3*xGlui^3*beta + 12*alpha^3*xG6Pi*xG6Pi2^2*xGlue^4*xGlui^2*beta + 16*alpha^3*xG6Pi*xG6Pi2^3*xGlue^3*xGlui^3*beta + 30*L*alpha*xG6Pi*xG6Pi2*xGlue^2*beta^3 + 21*L*alpha*xG6Pi^2*xG6Pi2*xGlue*beta^3 + 14*L^2*alpha*xG6Pi*xG6Pi2*xGlue*beta^3 + 6*L*alpha*xG6Pi*xG6Pi2*xGlue^3*beta^3 + 4*L*alpha*xG6Pi^3*xG6Pi2*xGlue*beta^3 + 18*L*alpha^3*xG6Pi*xG6Pi2*xGlue^3*beta + 6*L*alpha^3*xG6Pi*xG6Pi2*xGlue^4*beta + 24*L*alpha*xG6Pi*xG6Pi2*xGlui^2*beta^3 + 2*L*alpha*xG6Pi^2*xG6Pi2*xGlui*beta^3 + 5*L^2*alpha*xG6Pi*xG6Pi2*xGlui*beta^3 + 6*L*alpha*xG6Pi*xG6Pi2*xGlui^3*beta^3 + 68*L*alpha^2*xG6Pi*xGlue*xGlui*beta^2 + 32*L*alpha*xG6Pi*xGlue*xGlui^2*beta^3 + 39*L*alpha*xG6Pi*xGlue^2*xGlui*beta^3 + 25*L*alpha*xG6Pi^2*xGlue*xGlui*beta^3 + 20*L*alpha^3*xG6Pi*xGlue*xGlui^2*beta + 39*L*alpha^3*xG6Pi*xGlue^2*xGlui*beta + 6*L^2*alpha*xG6Pi*xGlue*xGlui*beta^3 + 12*L*alpha^3*xG6Pi*xGlue*xGlui^3*beta + 80*L*alpha^3*xG6Pi*xGlue^3*xGlui*beta + 16*L*alpha^3*xG6Pi*xGlue^4*xGlui*beta + 16*L*alpha^2*xG6Pi2*xGlue*xGlui*beta^2 + 113*L*alpha*xG6Pi2*xGlue*xGlui^2*beta^3 + 76*L*alpha*xG6Pi2*xGlue^2*xGlui*beta^3 + 24*L*alpha*xG6Pi2^2*xGlue*xGlui*beta^3 + 3*L*alpha^3*xG6Pi2*xGlue*xGlui^2*beta + 10*L*alpha^3*xG6Pi2*xGlue^2*xGlui*beta + 33*L^2*alpha*xG6Pi2*xGlue*xGlui*beta^3 + 26*L*alpha*xG6Pi2*xGlue*xGlui^3*beta^3 + 14*L*alpha*xG6Pi2*xGlue^3*xGlui*beta^3 + 18*L*alpha^3*xG6Pi2*xGlue*xGlui^3*beta + 50*L*alpha^3*xG6Pi2*xGlue^3*xGlui*beta + 12*L*alpha^3*xG6Pi2*xGlue*xGlui^4*beta + 16*L*alpha^3*xG6Pi2*xGlue^4*xGlui*beta + 102*L*alpha*xG6Pi*xG6Pi2*xGlue*xGlui*beta^3 + 63*L*alpha^2*xG6Pi*xG6Pi2*xGlue^2*xGlui^2*beta^2 + 6*L*alpha^2*xG6Pi*xG6Pi2^2*xGlue*xGlui^2*beta^2 + 36*L*alpha^2*xG6Pi*xG6Pi2^2*xGlue^2*xGlui*beta^2 + 6*L*alpha^2*xG6Pi^2*xG6Pi2*xGlue*xGlui^2*beta^2 + 33*L*alpha^2*xG6Pi^2*xG6Pi2*xGlue^2*xGlui*beta^2 + 5*L^2*alpha^2*xG6Pi*xG6Pi2*xGlue*xGlui^2*beta^2 + 4*L^2*alpha^2*xG6Pi*xG6Pi2*xGlue^2*xGlui*beta^2 + 2*L^2*alpha^2*xG6Pi^2*xG6Pi2*xGlue*xGlui*beta^2 + 6*L*alpha^2*xG6Pi*xG6Pi2^2*xGlue*xGlui^3*beta^2 + 12*L*alpha^2*xG6Pi*xG6Pi2^2*xGlue^3*xGlui*beta^2 + 6*L*alpha^3*xG6Pi*xG6Pi2^2*xGlue^2*xGlui^2*beta + 3*L*alpha^3*xG6Pi^2*xG6Pi2*xGlue^2*xGlui^2*beta + 3*L^2*alpha^3*xG6Pi*xG6Pi2*xGlue^2*xGlui^2*beta + L^2*alpha^3*xG6Pi^2*xG6Pi2*xGlue^2*xGlui*beta + 3*L*alpha^3*xG6Pi*xG6Pi2^2*xGlue^2*xGlui^3*beta + 18*L*alpha^3*xG6Pi*xG6Pi2^2*xGlue^3*xGlui^2*beta + 8*L*alpha^3*xG6Pi^2*xG6Pi2^2*xGlue^3*xGlui*beta + 4*L*alpha^3*xG6Pi*xG6Pi2^3*xGlue^3*xGlui^2*beta + 20*L*alpha^2*xG6Pi*xG6Pi2*xGlue*xGlui*beta^2 + 46*L*alpha*xG6Pi*xG6Pi2*xGlue*xGlui^2*beta^3 + 38*L*alpha*xG6Pi*xG6Pi2*xGlue^2*xGlui*beta^3 + 28*L*alpha*xG6Pi*xG6Pi2^2*xGlue*xGlui*beta^3 + 24*L*alpha*xG6Pi^2*xG6Pi2*xGlue*xGlui*beta^3 + 2*L*alpha^3*xG6Pi*xG6Pi2*xGlue*xGlui^2*beta + 16*L*alpha^3*xG6Pi*xG6Pi2*xGlue^2*xGlui*beta + 6*L^2*alpha*xG6Pi*xG6Pi2*xGlue*xGlui*beta^3 + 8*L*alpha^3*xG6Pi*xG6Pi2*xGlue*xGlui^3*beta + 70*L*alpha^3*xG6Pi*xG6Pi2*xGlue^3*xGlui*beta + 14*L*alpha^3*xG6Pi*xG6Pi2*xGlue^4*xGlui*beta + 27*L*alpha^2*xG6Pi*xG6Pi2^2*xGlue^2*xGlui^2*beta^2 + 12*L*alpha^2*xG6Pi^2*xG6Pi2^2*xGlue^2*xGlui*beta^2 + 2*L^2*alpha^2*xG6Pi*xG6Pi2^2*xGlue*xGlui^2*beta^2 + L^2*alpha^2*xG6Pi*xG6Pi2^2*xGlue^2*xGlui*beta^2 + 6*L*alpha^2*xG6Pi*xG6Pi2^3*xGlue^2*xGlui^2*beta^2 + L^2*alpha^3*xG6Pi*xG6Pi2^2*xGlue^2*xGlui^2*beta + 48*L*alpha^2*xG6Pi*xG6Pi2*xGlue*xGlui^2*beta^2 + 126*L*alpha^2*xG6Pi*xG6Pi2*xGlue^2*xGlui*beta^2 + 6*L*alpha^2*xG6Pi^2*xG6Pi2*xGlue*xGlui*beta^2 + 8*L^2*alpha^2*xG6Pi*xG6Pi2*xGlue*xGlui*beta^2 + 20*L*alpha*xG6Pi*xG6Pi2^2*xGlue*xGlui^2*beta^3 + 12*L*alpha*xG6Pi*xG6Pi2^2*xGlue^2*xGlui*beta^3 + 8*L*alpha*xG6Pi^2*xG6Pi2^2*xGlue*xGlui*beta^3 + 16*L*alpha^2*xG6Pi*xG6Pi2*xGlue*xGlui^3*beta^2 + 38*L*alpha^2*xG6Pi*xG6Pi2*xGlue^3*xGlui*beta^2 + 32*L*alpha^3*xG6Pi*xG6Pi2*xGlue^2*xGlui^2*beta + 6*L*alpha^3*xG6Pi^2*xG6Pi2*xGlue^2*xGlui*beta + 2*L^2*alpha*xG6Pi*xG6Pi2^2*xGlue*xGlui*beta^3 + L^2*alpha^3*xG6Pi*xG6Pi2*xGlue*xGlui^2*beta + 3*L^2*alpha^3*xG6Pi*xG6Pi2*xGlue^2*xGlui*beta + 4*L*alpha*xG6Pi*xG6Pi2^3*xGlue*xGlui^2*beta^3 + 10*L*alpha^3*xG6Pi*xG6Pi2*xGlue^2*xGlui^3*beta + 40*L*alpha^3*xG6Pi*xG6Pi2*xGlue^3*xGlui^2*beta + 20*L*alpha^3*xG6Pi*xG6Pi2^2*xGlue^3*xGlui*beta + 22*L*alpha^3*xG6Pi^2*xG6Pi2*xGlue^3*xGlui*beta + 4*L*alpha^3*xG6Pi*xG6Pi2^2*xGlue^4*xGlui*beta)
[truncated: 1,370,875 more chars]
