# Supplementary material for: A method for zooming of nonlinear models of biochemical systems
Source: BMC Syst Biol. 2011 Sep 7;5:140. doi: 10.1186/1752-0509-5-140 (PMC3201033; doi:10.1186/1752-0509-5-140)
Supplement: Additional file 8 — Script 3. Script for comparison between the original glucose transport model and the reduced model with our method and the assumption of constant concentrations of the transporter in the inner and outer regions of the cellular membrane. [file 1752-0509-5-140-S8.TXT]

%script to compare the original glucose transport model with the reduced
%version with the assumption of constant concentrations of the
%transporter in the inner and outer regions of the cellular membrane
clear all
clc

%%%%%%%%%%%%%%%%%%%%%%%%%
%load the two models
%%%%%%%%%%%%%%%%%%%%%%%%%
model = SBmodel('Additional file 4.txt'); %original model
redModel = SBmodel('Additional file 7.txt'); %reduced model

%%%%%%%%%%%%%%%%%%%%%%%%%%%%%%%%%%%%%%
%prepare simulation of the two models
%%%%%%%%%%%%%%%%%%%%%%%%%%%%%%%%%%%%%%
%simulate the correct model short and use the ic in both models
simres = SBsimulate(model,[0 1E-3]); 
%update the initial condition for the original model
model = SBinitialconditions(model,simres.statevalues(end,:));
%update the initial condition for the reduced model
icRed = [simres.statevalues(end,1) simres.statevalues(end,2) simres.statevalues(end,5)];
redModel = SBinitialconditions(redModel,icRed);

%%%%%%%%%%%%%%%%%%%%%%%%%
%simulate the models
%%%%%%%%%%%%%%%%%%%%%%%%%
simres = SBsimulate(model,180); 
simresRed = SBsimulate(redModel,180); 

%%%%%%%%%%%%%%%%%%%%%%%
%plot the results
%%%%%%%%%%%%%%%%%%%%%%%
%plot 1 (three largest state variables)
figure(1)
%plot(simres.time,simres.statevalues(:,1),'g',simres.time,simres.statevalues(:,2),'b',simres.time,simres.statevalues(:,5),'r',simresRed.time,simresRed.statevalues(:,1),'og',simresRed.time,simresRed.statevalues(:,2),'db',simresRed.time,simresRed.statevalues(:,3),'sr')
hold on
plot(simres.time,simres.statevalues(:,1),'m');
plot(simres.time,simres.statevalues(:,2),'Color',[1.0000 0.6445 0]); %orange
plot(simres.time,simres.statevalues(:,5),'Color',[0.5000 0.5000 0.5000]); %grey
plot(simresRed.time,simresRed.statevalues(:,1),'mo');
plot(simresRed.time,simresRed.statevalues(:,2),'d','Color',[1.0000 0.6445 0]); %orange
plot(simresRed.time,simresRed.statevalues(:,3),'s','Color',[0.5000 0.5000 0.5000]); %grey
hold off

%axis labels
xlabel('time [sec]')
ylabel('concentration [mmole/l]')
%axis bounds
ylim([0 2.5])
%xlim([0 180])
h_legend = legend('x^e_{Glc} (original model)','x^i_{Glc} (original model)','x^i_{G6P} (original model)','x^e_{Glc} (reduced model)','x^i_{Glc} (reduced model)','x^i_{G6P} (reduced model)');
set(h_legend,'FontSize',8)

%plot 2 (six smallest state variables)
figure(2)
hold on
p1 = plot(simres.time,simres.statevalues(:,3),'g',simres.time,simres.statevalues(:,4),'b',simres.time,simres.statevalues(:,6),'r',simresRed.time,simresRed.variablevalues(:,5),'og',simresRed.time,simresRed.variablevalues(:,6),'db',simresRed.time,simresRed.variablevalues(:,7),'sr');
p2 = plot(simres.time,simres.statevalues(:,7),'y',simres.time,simres.statevalues(:,8),'k',simres.time,simres.statevalues(:,9),'c',simresRed.time,simresRed.variablevalues(:,8),'vy',simresRed.time,simresRed.variablevalues(:,9),'^k',simresRed.time,simresRed.variablevalues(:,10),'+c');
%legends
L1 = {'x^i_{E-G6P} (original model)','x^i_{E-Glc-G6P} (original model)','x^e_{E-Glc} (original model)','x^i_{E-G6P} (reduced model)','x^i_{E-Glc-G6P} (reduced model)','x^e_{E-Glc} (reduced model)'};
L2 = {'x^i_{E-Glc} (original model)','x^e_E (original model)','x^i_E (original model)','x^i_{E-Glc} (reduced model)','x^e_E (reduced model)','x^i_E (reduced model)'};
l = legend(p1,L1);
set(l,'FontSize',8)
l = copyobj(l,gcf);
l2 = legend(p2,L2);
set(l2,'FontSize',8)
%axis labels
xlabel('time [sec]')
ylabel('concentration [mmole/l]')
%axis bounds
ylim([0 0.012])
