# Supplementary material for: A method for zooming of nonlinear models of biochemical systems
Source: BMC Syst Biol. 2011 Sep 7;5:140. doi: 10.1186/1752-0509-5-140 (PMC3201033; doi:10.1186/1752-0509-5-140)
Supplement: Additional file 9 — Model 6. The reduced glucose transport model with four state variables with our method. [file 1752-0509-5-140-S9.TXT]

********** MODEL NAME
Example model 2 - the glucose transport model reduced to four states with our method.

********** MODEL NOTES
The original model was simulated for 0.001s and the state values at that time were is used as initial conditions in the reduced model.

********** MODEL STATES
d/dt(Glce) = -(Glce^2*K2*L2E*beta - Glci*K1^2*L2E*alpha + Glce*Glci*K1*L1*alpha - Glce*Glci*K1*L2E*alpha - Glce*Glci*K1*L1*beta + Glce*K1*K2*L1*alpha - Glce*K1*K2*L1*beta + Glce*K1*K2*L2E*beta)/((Glci + K2)*(Glce^2 + 2*Glce*K1 + K1^2 + L1*K1))                                                                                                                                                                                                                                                                                                                                                                                                                                                                                                                                                                                                                                                                                                                                                                                                                                                                                                                                                                                                                                                                                                                                                                                                                                                                                                                                                                                                                                                                                                                                                                                                                                                                                                                                                                                                                                                                                                                                                                                                                                                                                                                                                                                                                                                                                                                                                                                                                                                                                                                                                                                                                                                                                                                                                                                                                                                                                                                                                                                                                                                                                                                                                                                                                                                                                                                                                                                                                                                                                                                                                                                                                                                                                                                                                                                                                                                                                                                                                                                                                                                                                                                                                                                                                                                                                                                                                                                                                                                                                                                                                                                                                                                                                                                                                                                                                                                                                                                                                                                                                                                                                                                                                                                                                                                                                                                                                                                                                                                                                                                                                                                                                                                                                                                                                                                                                                                                                                                                                                                                                                                                                                                                                                                                                                                                                                                                                                                                                                                                                                                                                                                                                                                                                                                                                                                                                                                                                                                                                                                                                                                                                                                                                                                                                                                                                                                                                                                                                                                                                                                                                                                                                                                                                                                                        
d/dt(L1) = - alpha*((Glce*L1)/(Glce + K1) - (Glci*L2E)/(Glci + K2)) - beta*((K1*L1)/(Glce + K1) - (K2*L2E)/(Glci + K2))                                                                                                                                                                                                                                                                                                                                                                                                                                                                                                                                                                                                                                                                                                                                                                                                                                                                                                                                                                                                                                                                                                                                                                                                                                                                                                                                                                                                                                                                                                                                                                                                                                                                                                                                                                                                                                                                                                                                                                                                                                                                                                                                                                                                                                                                                                                                                                                                                                                                                                                                                                                                                                                                                                                                                                                                                                                                                                                                                                                                                                                                                                                                                                                                                                                                                                                                                                                                                                                                                                                                                                                                                                                                                                                                                                                                                                                                                                                                                                                                                                                                                                                                                                                                                                                                                                                                                                                                                                                                                                                                                                                                                                                                                                                                                                                                                                                                                                                                                                                                                                                                                                                                                                                                                                                                                                                                                                                                                                                                                                                                                                                                                                                                                                                                                                                                                                                                                                                                                                                                                                                                                                                                                                                                                                                                                                                                                                                                                                                                                                                                                                                                                                                                                                                                                                                                                                                                                                                                                                                                                                                                                                                                                                                                                                                                                                                                                                                                                                                                                                                                                                                                                                                                                                                                                                                                                                                                    
d/dt(Glci) = -((Glci*K3*K4 + Glci*K4*L2E + K2*K3*K4 + K2*K3*L2E)*(Glce*Glci*K2^3*K3^2*L2E^3*alpha + Glce*Glci^3*K2*K4^2*L2E^3*alpha - Glce*Glci*K2^3*K3^2*L2E^3*beta - Glce*Glci^3*K2*K4^2*L2E^3*beta + Glci*K1*K2^3*K3^2*L2E^3*alpha + Glci^3*K1*K2*K4^2*L2E^3*alpha - Glce*K2^4*K3^2*K4^2*L1*alpha - Glci*K1*K2^3*K3^2*L2E^3*beta + Glci^4*K1*K3^2*K4^2*L1*beta - Glci^3*K1*K2*K4^2*L2E^3*beta - Glce*K2^4*K3^2*L1*L2E^2*alpha + Glci^4*K1*K4^2*L1*L2E^2*beta + Glci^2*K1*K2^2*K3^2*L1*L2E^2*beta - 2*Glce*K2^4*K3^2*K4*L1*L2E*alpha - Glce*K2^4*K3^2*K4*L1*LG6P*alpha + 2*Glci^4*K1*K3*K4^2*L1*L2E*beta + Glci^4*K1*K3*K4^2*L1*LG6P*beta - 3*Glce*Glci*K2^3*K3^2*K4^2*L1*alpha - Glce*Glci^3*K2*K3^2*K4^2*L1*alpha + 2*Glce*Glci*K2^3*K3^2*K4*L2E^2*alpha + Glce*Glci*K2^3*K3^2*K4^2*L2E*alpha + 2*Glce*Glci^2*K2^2*K3*K4*L2E^3*alpha + 2*Glce*Glci^3*K2*K3*K4^2*L2E^2*alpha + Glce*Glci^3*K2*K3^2*K4^2*L2E*alpha - 2*Glce*Glci*K2^3*K3^2*K4*L2E^2*beta - Glce*Glci*K2^3*K3^2*K4^2*L2E*beta - 2*Glce*Glci^2*K2^2*K3*K4*L2E^3*beta - 2*Glce*Glci^3*K2*K3*K4^2*L2E^2*beta - Glce*Glci^3*K2*K3^2*K4^2*L2E*beta - Glce*Glci*K2^3*K3^2*L1*L2E^2*alpha - Glce*Glci^3*K2*K4^2*L1*L2E^2*alpha + 2*Glci*K1*K2^3*K3^2*K4*L2E^2*alpha + Glci*K1*K2^3*K3^2*K4^2*L2E*alpha + 2*Glci^2*K1*K2^2*K3*K4*L2E^3*alpha + 2*Glci^3*K1*K2*K3*K4^2*L2E^2*alpha + Glci^3*K1*K2*K3^2*K4^2*L2E*alpha + Glci*K1*K2^3*K3^2*K4^2*L1*beta + 3*Glci^3*K1*K2*K3^2*K4^2*L1*beta - 2*Glci*K1*K2^3*K3^2*K4*L2E^2*beta - Glci*K1*K2^3*K3^2*K4^2*L2E*beta - 2*Glci^2*K1*K2^2*K3*K4*L2E^3*beta - 2*Glci^3*K1*K2*K3*K4^2*L2E^2*beta - Glci^3*K1*K2*K3^2*K4^2*L2E*beta + Glci*K1*K2^3*K3^2*L1*L2E^2*beta + Glci^3*K1*K2*K4^2*L1*L2E^2*beta - 3*Glce*Glci^2*K2^2*K3^2*K4^2*L1*alpha + 2*Glce*Glci^2*K2^2*K3*K4^2*L2E^2*alpha + 2*Glce*Glci^2*K2^2*K3^2*K4*L2E^2*alpha + 2*Glce*Glci^2*K2^2*K3^2*K4^2*L2E*alpha - 2*Glce*Glci^2*K2^2*K3*K4^2*L2E^2*beta - 2*Glce*Glci^2*K2^2*K3^2*K4*L2E^2*beta - 2*Glce*Glci^2*K2^2*K3^2*K4^2*L2E*beta - Glce*Glci^2*K2^2*K4^2*L1*L2E^2*alpha + 2*Glci^2*K1*K2^2*K3*K4^2*L2E^2*alpha + 2*Glci^2*K1*K2^2*K3^2*K4*L2E^2*alpha + 2*Glci^2*K1*K2^2*K3^2*K4^2*L2E*alpha + 3*Glci^2*K1*K2^2*K3^2*K4^2*L1*beta - 2*Glci^2*K1*K2^2*K3*K4^2*L2E^2*beta - 2*Glci^2*K1*K2^2*K3^2*K4*L2E^2*beta - 2*Glci^2*K1*K2^2*K3^2*K4^2*L2E*beta - 2*Glce*Glci*K2^3*K3*K4*L1*L2E^2*alpha - 2*Glce*Glci*K2^3*K3*K4^2*L1*L2E*alpha - 4*Glce*Glci*K2^3*K3^2*K4*L1*L2E*alpha - 2*Glce*Glci^3*K2*K3*K4^2*L1*L2E*alpha - 3*Glce*Glci*K2^3*K3^2*K4*L1*LG6P*alpha - Glce*Glci^3*K2*K3^2*K4*L1*LG6P*alpha + Glce*Glci*K2^3*K3^2*K4*L2E*LG6P*alpha + Glce*Glci^3*K2*K3^2*K4*L2E*LG6P*alpha - Glce*Glci*K2^3*K3*K4^2*L2E*LG6P*beta - Glce*Glci^3*K2*K3*K4^2*L2E*LG6P*beta + Glci*K1*K2^3*K3^2*K4*L2E*LG6P*alpha + Glci^3*K1*K2*K3^2*K4*L2E*LG6P*alpha + 2*Glci*K1*K2^3*K3^2*K4*L1*L2E*beta + 2*Glci^3*K1*K2*K3*K4*L1*L2E^2*beta + 4*Glci^3*K1*K2*K3*K4^2*L1*L2E*beta + 2*Glci^3*K1*K2*K3^2*K4*L1*L2E*beta + Glci*K1*K2^3*K3*K4^2*L1*LG6P*beta + 3*Glci^3*K1*K2*K3*K4^2*L1*LG6P*beta - Glci*K1*K2^3*K3*K4^2*L2E*LG6P*beta - Glci^3*K1*K2*K3*K4^2*L2E*LG6P*beta - 2*Glce*Glci^2*K2^2*K3*K4*L1*L2E^2*alpha - 4*Glce*Glci^2*K2^2*K3*K4^2*L1*L2E*alpha - 2*Glce*Glci^2*K2^2*K3^2*K4*L1*L2E*alpha - 3*Glce*Glci^2*K2^2*K3^2*K4*L1*LG6P*alpha + 2*Glce*Glci^2*K2^2*K3^2*K4*L2E*LG6P*alpha - 2*Glce*Glci^2*K2^2*K3*K4^2*L2E*LG6P*beta + 2*Glci^2*K1*K2^2*K3^2*K4*L2E*LG6P*alpha + 2*Glci^2*K1*K2^2*K3*K4*L1*L2E^2*beta + 2*Glci^2*K1*K2^2*K3*K4^2*L1*L2E*beta + 4*Glci^2*K1*K2^2*K3^2*K4*L1*L2E*beta + 3*Glci^2*K1*K2^2*K3*K4^2*L1*LG6P*beta - 2*Glci^2*K1*K2^2*K3*K4^2*L2E*LG6P*beta))/((Glce + K1)*(Glci^5*K3^3*K4^3 + 3*Glci^5*K3^2*K4^3*L2E + Glci^5*K3^2*K4^3*LG6P + 3*Glci^5*K3*K4^3*L2E^2 + Glci^5*K3*K4^3*L2E*LG6P + Glci^5*K4^3*L2E^3 + 5*Glci^4*K2*K3^3*K4^3 + 3*Glci^4*K2*K3^3*K4^2*L2E + Glci^4*K2*K3^3*K4^2*LG6P + 12*Glci^4*K2*K3^2*K4^3*L2E + 4*Glci^4*K2*K3^2*K4^3*LG6P + 6*Glci^4*K2*K3^2*K4^2*L2E^2 + 2*Glci^4*K2*K3^2*K4^2*L2E*LG6P + 9*Glci^4*K2*K3*K4^3*L2E^2 + 3*Glci^4*K2*K3*K4^3*L2E*LG6P + 3*Glci^4*K2*K3*K4^2*L2E^3 + 2*Glci^4*K2*K4^3*L2E^3 + 10*Glci^3*K2^2*K3^3*K4^3 + 12*Glci^3*K2^2*K3^3*K4^2*L2E + 4*Glci^3*K2^2*K3^3*K4^2*LG6P + 3*Glci^3*K2^2*K3^3*K4*L2E^2 + Glci^3*K2^2*K3^3*K4*L2E*LG6P + 18*Glci^3*K2^2*K3^2*K4^3*L2E + 6*Glci^3*K2^2*K3^2*K4^3*LG6P + 18*Glci^3*K2^2*K3^2*K4^2*L2E^2 + 6*Glci^3*K2^2*K3^2*K4^2*L2E*LG6P + 3*Glci^3*K2^2*K3^2*K4*L2E^3 + 9*Glci^3*K2^2*K3*K4^3*L2E^2 + 3*Glci^3*K2^2*K3*K4^3*L2E*LG6P + 6*Glci^3*K2^2*K3*K4^2*L2E^3 + Glci^3*K2^2*K4^3*L2E^3 + Glci^3*K2*K3^3*K4^3*L2E + Glci^3*K2*K3^3*K4^2*L2E*LG6P + 3*Glci^3*K2*K3^2*K4^3*L2E^2 + Glci^3*K2*K3^2*K4^3*L2E*LG6P + 2*Glci^3*K2*K3^2*K4^2*L2E^2*LG6P + Glci^3*K2*K3^2*K4^2*L2E*LG6P^2 + 3*Glci^3*K2*K3*K4^3*L2E^3 + Glci^3*K2*K3*K4^3*L2E^2*LG6P + Glci^3*K2*K3*K4^2*L2E^3*LG6P + Glci^3*K2*K4^3*L2E^4 + 10*Glci^2*K2^3*K3^3*K4^3 + 18*Glci^2*K2^3*K3^3*K4^2*L2E + 6*Glci^2*K2^3*K3^3*K4^2*LG6P + 9*Glci^2*K2^3*K3^3*K4*L2E^2 + 3*Glci^2*K2^3*K3^3*K4*L2E*LG6P + Glci^2*K2^3*K3^3*L2E^3 + 12*Glci^2*K2^3*K3^2*K4^3*L2E + 4*Glci^2*K2^3*K3^2*K4^3*LG6P + 18*Glci^2*K2^3*K3^2*K4^2*L2E^2 + 6*Glci^2*K2^3*K3^2*K4^2*L2E*LG6P + 6*Glci^2*K2^3*K3^2*K4*L2E^3 + 3*Glci^2*K2^3*K3*K4^3*L2E^2 + Glci^2*K2^3*K3*K4^3*L2E*LG6P + 3*Glci^2*K2^3*K3*K4^2*L2E^3 + 3*Glci^2*K2^2*K3^3*K4^3*L2E + 3*Glci^2*K2^2*K3^3*K4^2*L2E^2 + 3*Glci^2*K2^2*K3^3*K4^2*L2E*LG6P + Glci^2*K2^2*K3^3*K4*L2E^2*LG6P + 6*Glci^2*K2^2*K3^2*K4^3*L2E^2 + 3*Glci^2*K2^2*K3^2*K4^3*L2E*LG6P + 6*Glci^2*K2^2*K3^2*K4^2*L2E^3 + 6*Glci^2*K2^2*K3^2*K4^2*L2E^2*LG6P + 3*Glci^2*K2^2*K3^2*K4^2*L2E*LG6P^2 + Glci^2*K2^2*K3^2*K4*L2E^3*LG6P + 3*Glci^2*K2^2*K3*K4^3*L2E^3 + 2*Glci^2*K2^2*K3*K4^3*L2E^2*LG6P + 3*Glci^2*K2^2*K3*K4^2*L2E^4 + 2*Glci^2*K2^2*K3*K4^2*L2E^3*LG6P + 5*Glci*K2^4*K3^3*K4^3 + 12*Glci*K2^4*K3^3*K4^2*L2E + 4*Glci*K2^4*K3^3*K4^2*LG6P + 9*Glci*K2^4*K3^3*K4*L2E^2 + 3*Glci*K2^4*K3^3*K4*L2E*LG6P + 2*Glci*K2^4*K3^3*L2E^3 + 3*Glci*K2^4*K3^2*K4^3*L2E + Glci*K2^4*K3^2*K4^3*LG6P + 6*Glci*K2^4*K3^2*K4^2*L2E^2 + 2*Glci*K2^4*K3^2*K4^2*L2E*LG6P + 3*Glci*K2^4*K3^2*K4*L2E^3 + 3*Glci*K2^3*K3^3*K4^3*L2E + 6*Glci*K2^3*K3^3*K4^2*L2E^2 + 3*Glci*K2^3*K3^3*K4^2*L2E*LG6P + 3*Glci*K2^3*K3^3*K4*L2E^3 + 2*Glci*K2^3*K3^3*K4*L2E^2*LG6P + 3*Glci*K2^3*K3^2*K4^3*L2E^2 + 3*Glci*K2^3*K3^2*K4^3*L2E*LG6P + 6*Glci*K2^3*K3^2*K4^2*L2E^3 + 6*Glci*K2^3*K3^2*K4^2*L2E^2*LG6P + 3*Glci*K2^3*K3^2*K4^2*L2E*LG6P^2 + 3*Glci*K2^3*K3^2*K4*L2E^4 + 2*Glci*K2^3*K3^2*K4*L2E^3*LG6P + Glci*K2^3*K3*K4^3*L2E^2*LG6P + Glci*K2^3*K3*K4^2*L2E^3*LG6P + K2^5*K3^3*K4^3 + 3*K2^5*K3^3*K4^2*L2E + K2^5*K3^3*K4^2*LG6P + 3*K2^5*K3^3*K4*L2E^2 + K2^5*K3^3*K4*L2E*LG6P + K2^5*K3^3*L2E^3 + K2^4*K3^3*K4^3*L2E + 3*K2^4*K3^3*K4^2*L2E^2 + K2^4*K3^3*K4^2*L2E*LG6P + 3*K2^4*K3^3*K4*L2E^3 + K2^4*K3^3*K4*L2E^2*LG6P + K2^4*K3^3*L2E^4 + K2^4*K3^2*K4^3*L2E*LG6P + 2*K2^4*K3^2*K4^2*L2E^2*LG6P + K2^4*K3^2*K4^2*L2E*LG6P^2 + K2^4*K3^2*K4*L2E^3*LG6P))                                                                                                                                                                                                                                                                                                                                                                                                                                                                                                                                                                                                                                                                                                                                                                                                                                                                                                                                                                                                        
d/dt(L2E) = ((alpha*((Glce*L1)/(Glce + K1) - (Glci*L2E)/(Glci + K2)) + beta*((K1*L1)/(Glce + K1) - (K2*L2E)/(Glci + K2)))*(Glci*K3*K4 + Glci*K4*L2E + K2*K3*K4 + K2*K3*L2E)*(Glci^4*K3^2*K4^2 + 2*Glci^4*K3*K4^2*L2E + Glci^4*K4^2*L2E^2 + 4*Glci^3*K2*K3^2*K4^2 + 2*Glci^3*K2*K3^2*K4*L2E + 6*Glci^3*K2*K3*K4^2*L2E + 2*Glci^3*K2*K3*K4*L2E^2 + 2*Glci^3*K2*K4^2*L2E^2 + 6*Glci^2*K2^2*K3^2*K4^2 + 6*Glci^2*K2^2*K3^2*K4*L2E + Glci^2*K2^2*K3^2*L2E^2 + 6*Glci^2*K2^2*K3*K4^2*L2E + 4*Glci^2*K2^2*K3*K4*L2E^2 + Glci^2*K2^2*K4^2*L2E^2 + Glci^2*K2*K3^2*K4^2*L2E + 2*Glci^2*K2*K3*K4^2*L2E^2 + LG6P*Glci^2*K2*K3*K4^2*L2E + LG6P*Glci^2*K2*K3*K4*L2E^2 + Glci^2*K2*K4^2*L2E^3 + 4*Glci*K2^3*K3^2*K4^2 + 6*Glci*K2^3*K3^2*K4*L2E + 2*Glci*K2^3*K3^2*L2E^2 + 2*Glci*K2^3*K3*K4^2*L2E + 2*Glci*K2^3*K3*K4*L2E^2 + 2*Glci*K2^2*K3^2*K4^2*L2E + 2*Glci*K2^2*K3^2*K4*L2E^2 + 2*Glci*K2^2*K3*K4^2*L2E^2 + 2*LG6P*Glci*K2^2*K3*K4^2*L2E + 2*Glci*K2^2*K3*K4*L2E^3 + 2*LG6P*Glci*K2^2*K3*K4*L2E^2 + K2^4*K3^2*K4^2 + 2*K2^4*K3^2*K4*L2E + K2^4*K3^2*L2E^2 + K2^3*K3^2*K4^2*L2E + 2*K2^3*K3^2*K4*L2E^2 + K2^3*K3^2*L2E^3 + LG6P*K2^3*K3*K4^2*L2E + LG6P*K2^3*K3*K4*L2E^2))/(Glci^5*K3^3*K4^3 + 3*Glci^5*K3^2*K4^3*L2E + Glci^5*K3^2*K4^3*LG6P + 3*Glci^5*K3*K4^3*L2E^2 + Glci^5*K3*K4^3*L2E*LG6P + Glci^5*K4^3*L2E^3 + 5*Glci^4*K2*K3^3*K4^3 + 3*Glci^4*K2*K3^3*K4^2*L2E + Glci^4*K2*K3^3*K4^2*LG6P + 12*Glci^4*K2*K3^2*K4^3*L2E + 4*Glci^4*K2*K3^2*K4^3*LG6P + 6*Glci^4*K2*K3^2*K4^2*L2E^2 + 2*Glci^4*K2*K3^2*K4^2*L2E*LG6P + 9*Glci^4*K2*K3*K4^3*L2E^2 + 3*Glci^4*K2*K3*K4^3*L2E*LG6P + 3*Glci^4*K2*K3*K4^2*L2E^3 + 2*Glci^4*K2*K4^3*L2E^3 + 10*Glci^3*K2^2*K3^3*K4^3 + 12*Glci^3*K2^2*K3^3*K4^2*L2E + 4*Glci^3*K2^2*K3^3*K4^2*LG6P + 3*Glci^3*K2^2*K3^3*K4*L2E^2 + Glci^3*K2^2*K3^3*K4*L2E*LG6P + 18*Glci^3*K2^2*K3^2*K4^3*L2E + 6*Glci^3*K2^2*K3^2*K4^3*LG6P + 18*Glci^3*K2^2*K3^2*K4^2*L2E^2 + 6*Glci^3*K2^2*K3^2*K4^2*L2E*LG6P + 3*Glci^3*K2^2*K3^2*K4*L2E^3 + 9*Glci^3*K2^2*K3*K4^3*L2E^2 + 3*Glci^3*K2^2*K3*K4^3*L2E*LG6P + 6*Glci^3*K2^2*K3*K4^2*L2E^3 + Glci^3*K2^2*K4^3*L2E^3 + Glci^3*K2*K3^3*K4^3*L2E + Glci^3*K2*K3^3*K4^2*L2E*LG6P + 3*Glci^3*K2*K3^2*K4^3*L2E^2 + Glci^3*K2*K3^2*K4^3*L2E*LG6P + 2*Glci^3*K2*K3^2*K4^2*L2E^2*LG6P + Glci^3*K2*K3^2*K4^2*L2E*LG6P^2 + 3*Glci^3*K2*K3*K4^3*L2E^3 + Glci^3*K2*K3*K4^3*L2E^2*LG6P + Glci^3*K2*K3*K4^2*L2E^3*LG6P + Glci^3*K2*K4^3*L2E^4 + 10*Glci^2*K2^3*K3^3*K4^3 + 18*Glci^2*K2^3*K3^3*K4^2*L2E + 6*Glci^2*K2^3*K3^3*K4^2*LG6P + 9*Glci^2*K2^3*K3^3*K4*L2E^2 + 3*Glci^2*K2^3*K3^3*K4*L2E*LG6P + Glci^2*K2^3*K3^3*L2E^3 + 12*Glci^2*K2^3*K3^2*K4^3*L2E + 4*Glci^2*K2^3*K3^2*K4^3*LG6P + 18*Glci^2*K2^3*K3^2*K4^2*L2E^2 + 6*Glci^2*K2^3*K3^2*K4^2*L2E*LG6P + 6*Glci^2*K2^3*K3^2*K4*L2E^3 + 3*Glci^2*K2^3*K3*K4^3*L2E^2 + Glci^2*K2^3*K3*K4^3*L2E*LG6P + 3*Glci^2*K2^3*K3*K4^2*L2E^3 + 3*Glci^2*K2^2*K3^3*K4^3*L2E + 3*Glci^2*K2^2*K3^3*K4^2*L2E^2 + 3*Glci^2*K2^2*K3^3*K4^2*L2E*LG6P + Glci^2*K2^2*K3^3*K4*L2E^2*LG6P + 6*Glci^2*K2^2*K3^2*K4^3*L2E^2 + 3*Glci^2*K2^2*K3^2*K4^3*L2E*LG6P + 6*Glci^2*K2^2*K3^2*K4^2*L2E^3 + 6*Glci^2*K2^2*K3^2*K4^2*L2E^2*LG6P + 3*Glci^2*K2^2*K3^2*K4^2*L2E*LG6P^2 + Glci^2*K2^2*K3^2*K4*L2E^3*LG6P + 3*Glci^2*K2^2*K3*K4^3*L2E^3 + 2*Glci^2*K2^2*K3*K4^3*L2E^2*LG6P + 3*Glci^2*K2^2*K3*K4^2*L2E^4 + 2*Glci^2*K2^2*K3*K4^2*L2E^3*LG6P + 5*Glci*K2^4*K3^3*K4^3 + 12*Glci*K2^4*K3^3*K4^2*L2E + 4*Glci*K2^4*K3^3*K4^2*LG6P + 9*Glci*K2^4*K3^3*K4*L2E^2 + 3*Glci*K2^4*K3^3*K4*L2E*LG6P + 2*Glci*K2^4*K3^3*L2E^3 + 3*Glci*K2^4*K3^2*K4^3*L2E + Glci*K2^4*K3^2*K4^3*LG6P + 6*Glci*K2^4*K3^2*K4^2*L2E^2 + 2*Glci*K2^4*K3^2*K4^2*L2E*LG6P + 3*Glci*K2^4*K3^2*K4*L2E^3 + 3*Glci*K2^3*K3^3*K4^3*L2E + 6*Glci*K2^3*K3^3*K4^2*L2E^2 + 3*Glci*K2^3*K3^3*K4^2*L2E*LG6P + 3*Glci*K2^3*K3^3*K4*L2E^3 + 2*Glci*K2^3*K3^3*K4*L2E^2*LG6P + 3*Glci*K2^3*K3^2*K4^3*L2E^2 + 3*Glci*K2^3*K3^2*K4^3*L2E*LG6P + 6*Glci*K2^3*K3^2*K4^2*L2E^3 + 6*Glci*K2^3*K3^2*K4^2*L2E^2*LG6P + 3*Glci*K2^3*K3^2*K4^2*L2E*LG6P^2 + 3*Glci*K2^3*K3^2*K4*L2E^4 + 2*Glci*K2^3*K3^2*K4*L2E^3*LG6P + Glci*K2^3*K3*K4^3*L2E^2*LG6P + Glci*K2^3*K3*K4^2*L2E^3*LG6P + K2^5*K3^3*K4^3 + 3*K2^5*K3^3*K4^2*L2E + K2^5*K3^3*K4^2*LG6P + 3*K2^5*K3^3*K4*L2E^2 + K2^5*K3^3*K4*L2E*LG6P + K2^5*K3^3*L2E^3 + K2^4*K3^3*K4^3*L2E + 3*K2^4*K3^3*K4^2*L2E^2 + K2^4*K3^3*K4^2*L2E*LG6P + 3*K2^4*K3^3*K4*L2E^3 + K2^4*K3^3*K4*L2E^2*LG6P + K2^4*K3^3*L2E^4 + K2^4*K3^2*K4^3*L2E*LG6P + 2*K2^4*K3^2*K4^2*L2E^2*LG6P + K2^4*K3^2*K4^2*L2E*LG6P^2 + K2^4*K3^2*K4*L2E^3*LG6P) + (K2*K3*K4*L2E*LG6P*(K3 - K4)*((Glce*L1*alpha)/(Glce + K1) - (Glci*L2E*alpha)/(Glci + K2))*(Glci + K2)^2*(Glci*K3*K4 + Glci*K4*L2E + K2*K3*K4 + K2*K3*L2E))/(Glci^5*K3^3*K4^3 + 3*Glci^5*K3^2*K4^3*L2E + Glci^5*K3^2*K4^3*LG6P + 3*Glci^5*K3*K4^3*L2E^2 + Glci^5*K3*K4^3*L2E*LG6P + Glci^5*K4^3*L2E^3 + 5*Glci^4*K2*K3^3*K4^3 + 3*Glci^4*K2*K3^3*K4^2*L2E + Glci^4*K2*K3^3*K4^2*LG6P + 12*Glci^4*K2*K3^2*K4^3*L2E + 4*Glci^4*K2*K3^2*K4^3*LG6P + 6*Glci^4*K2*K3^2*K4^2*L2E^2 + 2*Glci^4*K2*K3^2*K4^2*L2E*LG6P + 9*Glci^4*K2*K3*K4^3*L2E^2 + 3*Glci^4*K2*K3*K4^3*L2E*LG6P + 3*Glci^4*K2*K3*K4^2*L2E^3 + 2*Glci^4*K2*K4^3*L2E^3 + 10*Glci^3*K2^2*K3^3*K4^3 + 12*Glci^3*K2^2*K3^3*K4^2*L2E + 4*Glci^3*K2^2*K3^3*K4^2*LG6P + 3*Glci^3*K2^2*K3^3*K4*L2E^2 + Glci^3*K2^2*K3^3*K4*L2E*LG6P + 18*Glci^3*K2^2*K3^2*K4^3*L2E + 6*Glci^3*K2^2*K3^2*K4^3*LG6P + 18*Glci^3*K2^2*K3^2*K4^2*L2E^2 + 6*Glci^3*K2^2*K3^2*K4^2*L2E*LG6P + 3*Glci^3*K2^2*K3^2*K4*L2E^3 + 9*Glci^3*K2^2*K3*K4^3*L2E^2 + 3*Glci^3*K2^2*K3*K4^3*L2E*LG6P + 6*Glci^3*K2^2*K3*K4^2*L2E^3 + Glci^3*K2^2*K4^3*L2E^3 + Glci^3*K2*K3^3*K4^3*L2E + Glci^3*K2*K3^3*K4^2*L2E*LG6P + 3*Glci^3*K2*K3^2*K4^3*L2E^2 + Glci^3*K2*K3^2*K4^3*L2E*LG6P + 2*Glci^3*K2*K3^2*K4^2*L2E^2*LG6P + Glci^3*K2*K3^2*K4^2*L2E*LG6P^2 + 3*Glci^3*K2*K3*K4^3*L2E^3 + Glci^3*K2*K3*K4^3*L2E^2*LG6P + Glci^3*K2*K3*K4^2*L2E^3*LG6P + Glci^3*K2*K4^3*L2E^4 + 10*Glci^2*K2^3*K3^3*K4^3 + 18*Glci^2*K2^3*K3^3*K4^2*L2E + 6*Glci^2*K2^3*K3^3*K4^2*LG6P + 9*Glci^2*K2^3*K3^3*K4*L2E^2 + 3*Glci^2*K2^3*K3^3*K4*L2E*LG6P + Glci^2*K2^3*K3^3*L2E^3 + 12*Glci^2*K2^3*K3^2*K4^3*L2E + 4*Glci^2*K2^3*K3^2*K4^3*LG6P + 18*Glci^2*K2^3*K3^2*K4^2*L2E^2 + 6*Glci^2*K2^3*K3^2*K4^2*L2E*LG6P + 6*Glci^2*K2^3*K3^2*K4*L2E^3 + 3*Glci^2*K2^3*K3*K4^3*L2E^2 + Glci^2*K2^3*K3*K4^3*L2E*LG6P + 3*Glci^2*K2^3*K3*K4^2*L2E^3 + 3*Glci^2*K2^2*K3^3*K4^3*L2E + 3*Glci^2*K2^2*K3^3*K4^2*L2E^2 + 3*Glci^2*K2^2*K3^3*K4^2*L2E*LG6P + Glci^2*K2^2*K3^3*K4*L2E^2*LG6P + 6*Glci^2*K2^2*K3^2*K4^3*L2E^2 + 3*Glci^2*K2^2*K3^2*K4^3*L2E*LG6P + 6*Glci^2*K2^2*K3^2*K4^2*L2E^3 + 6*Glci^2*K2^2*K3^2*K4^2*L2E^2*LG6P + 3*Glci^2*K2^2*K3^2*K4^2*L2E*LG6P^2 + Glci^2*K2^2*K3^2*K4*L2E^3*LG6P + 3*Glci^2*K2^2*K3*K4^3*L2E^3 + 2*Glci^2*K2^2*K3*K4^3*L2E^2*LG6P + 3*Glci^2*K2^2*K3*K4^2*L2E^4 + 2*Glci^2*K2^2*K3*K4^2*L2E^3*LG6P + 5*Glci*K2^4*K3^3*K4^3 + 12*Glci*K2^4*K3^3*K4^2*L2E + 4*Glci*K2^4*K3^3*K4^2*LG6P + 9*Glci*K2^4*K3^3*K4*L2E^2 + 3*Glci*K2^4*K3^3*K4*L2E*LG6P + 2*Glci*K2^4*K3^3*L2E^3 + 3*Glci*K2^4*K3^2*K4^3*L2E + Glci*K2^4*K3^2*K4^3*LG6P + 6*Glci*K2^4*K3^2*K4^2*L2E^2 + 2*Glci*K2^4*K3^2*K4^2*L2E*LG6P + 3*Glci*K2^4*K3^2*K4*L2E^3 + 3*Glci*K2^3*K3^3*K4^3*L2E + 6*Glci*K2^3*K3^3*K4^2*L2E^2 + 3*Glci*K2^3*K3^3*K4^2*L2E*LG6P + 3*Glci*K2^3*K3^3*K4*L2E^3 + 2*Glci*K2^3*K3^3*K4*L2E^2*LG6P + 3*Glci*K2^3*K3^2*K4^3*L2E^2 + 3*Glci*K2^3*K3^2*K4^3*L2E*LG6P + 6*Glci*K2^3*K3^2*K4^2*L2E^3 + 6*Glci*K2^3*K3^2*K4^2*L2E^2*LG6P + 3*Glci*K2^3*K3^2*K4^2*L2E*LG6P^2 + 3*Glci*K2^3*K3^2*K4*L2E^4 + 2*Glci*K2^3*K3^2*K4*L2E^3*LG6P + Glci*K2^3*K3*K4^3*L2E^2*LG6P + Glci*K2^3*K3*K4^2*L2E^3*LG6P + K2^5*K3^3*K4^3 + 3*K2^5*K3^3*K4^2*L2E + K2^5*K3^3*K4^2*LG6P + 3*K2^5*K3^3*K4*L2E^2 + K2^5*K3^3*K4*L2E*LG6P + K2^5*K3^3*L2E^3 + K2^4*K3^3*K4^3*L2E + 3*K2^4*K3^3*K4^2*L2E^2 + K2^4*K3^3*K4^2*L2E*LG6P + 3*K2^4*K3^3*K4*L2E^3 + K2^4*K3^3*K4*L2E^2*LG6P + K2^4*K3^3*L2E^4 + K2^4*K3^2*K4^3*L2E*LG6P + 2*K2^4*K3^2*K4^2*L2E^2*LG6P + K2^4*K3^2*K4^2*L2E*LG6P^2 + K2^4*K3^2*K4*L2E^3*LG6P) 
                                                                                                                                                                                                                                                                                                                                                                                                                                                                                                                                                                                                                                                                                                                                                                                                                                                                                                                                                                                                                                                                                                                                                                                                                                                                                                                                                                                                                                                                                                                                                                                                                                                                                                                                                                                                                                                                                                                                                                                                                                                                                                                                                                                                                                                                                                                                                                                                                                                                                                                                                                                                                                                                                                                                                                                                                                                                                                                                                                                                                                                                                                                                                                                                                                                                                                                                                                                                                                                                                                                                                                                                                                                                                                                                                                                                                                                                                                                                                                                                                                                                                                                                                                                                                                                                                                                                                                                                                                                                                                                                                                                                                                                                                                                                                                                                                                                                                                                                                                                                                                                                                                                                                                                                                                                                                                                                                                                                                                                                                                                                                                                                                                                                                                                                                                                                                                                                                                                                                                                                                                                                                                                                                                                                                                                                                                                                                                                                                                                                                                                                                                                                                                                                                                                                                                                                                                                                                                                                                                                                                                                                                                                                                                                                                                                                                                                                                                                                                                                                                                                                                                                                                                                                                                                                                                                                                                                                                                                                                                                           
Glce(0) = 1.3999999999999999                                                                                                                                                                                                                                                                                                                                                                                                                                                                                                                                                                                                                                                                                                                                                                                                                                                                                                                                                                                                                                                                                                                                                                                                                                                                                                                                                                                                                                                                                                                                                                                                                                                                                                                                                                                                                                                                                                                                                                                                                                                                                                                                                                                                                                                                                                                                                                                                                                                                                                                                                                                                                                                                                                                                                                                                                                                                                                                                                                                                                                                                                                                                                                                                                                                                                                                                                                                                                                                                                                                                                                                                                                                                                                                                                                                                                                                                                                                                                                                                                                                                                                                                                                                                                                                                                                                                                                                                                                                                                                                                                                                                                                                                                                                                                                                                                                                                                                                                                                                                                                                                                                                                                                                                                                                                                                                                                                                                                                                                                                                                                                                                                                                                                                                                                                                                                                                                                                                                                                                                                                                                                                                                                                                                                                                                                                                                                                                                                                                                                                                                                                                                                                                                                                                                                                                                                                                                                                                                                                                                                                                                                                                                                                                                                                                                                                                                                                                                                                                                                                                                                                                                                                                                                                                                                                                                                                                                                                                                                               
L1(0) = 0.0050000000000000001                                                                                                                                                                                                                                                                                                                                                                                                                                                                                                                                                                                                                                                                                                                                                                                                                                                                                                                                                                                                                                                                                                                                                                                                                                                                                                                                                                                                                                                                                                                                                                                                                                                                                                                                                                                                                                                                                                                                                                                                                                                                                                                                                                                                                                                                                                                                                                                                                                                                                                                                                                                                                                                                                                                                                                                                                                                                                                                                                                                                                                                                                                                                                                                                                                                                                                                                                                                                                                                                                                                                                                                                                                                                                                                                                                                                                                                                                                                                                                                                                                                                                                                                                                                                                                                                                                                                                                                                                                                                                                                                                                                                                                                                                                                                                                                                                                                                                                                                                                                                                                                                                                                                                                                                                                                                                                                                                                                                                                                                                                                                                                                                                                                                                                                                                                                                                                                                                                                                                                                                                                                                                                                                                                                                                                                                                                                                                                                                                                                                                                                                                                                                                                                                                                                                                                                                                                                                                                                                                                                                                                                                                                                                                                                                                                                                                                                                                                                                                                                                                                                                                                                                                                                                                                                                                                                                                                                                                                                                                              
Glci(0) = 0                                                                                                                                                                                                                                                                                                                                                                                                                                                                                                                                                                                                                                                                                                                                                                                                                                                                                                                                                                                                                                                                                                                                                                                                                                                                                                                                                                                                                                                                                                                                                                                                                                                                                                                                                                                                                                                                                                                                                                                                                                                                                                                                                                                                                                                                                                                                                                                                                                                                                                                                                                                                                                                                                                                                                                                                                                                                                                                                                                                                                                                                                                                                                                                                                                                                                                                                                                                                                                                                                                                                                                                                                                                                                                                                                                                                                                                                                                                                                                                                                                                                                                                                                                                                                                                                                                                                                                                                                                                                                                                                                                                                                                                                                                                                                                                                                                                                                                                                                                                                                                                                                                                                                                                                                                                                                                                                                                                                                                                                                                                                                                                                                                                                                                                                                                                                                                                                                                                                                                                                                                                                                                                                                                                                                                                                                                                                                                                                                                                                                                                                                                                                                                                                                                                                                                                                                                                                                                                                                                                                                                                                                                                                                                                                                                                                                                                                                                                                                                                                                                                                                                                                                                                                                                                                                                                                                                                                                                                                                                                
L2E(0) = 0.0050000000000000001

********** MODEL PARAMETERS
alpha = 4.2000000000000002                                                                                                                                                                                                                                                                                                                                                                                                                                                                                                                                                                                                                                                                                                                                                                                                                                                                                                                                                                                                                                                                                                                                                                                                                                                                                                                                                                                                                                                                                                                                                                                                                                                                                                                                                                                                                                                                                                                                                                                                                                                                                                                                                                                                                                                                                                                                                                                                                                                                                                                                                                                                                                                                                                                                                                                                                                                                                                                                                                                                                                                                                                                                                                                                                                                                                                                                                                                                                                                                                                                                                                                                                                                                                                                                                                                                                                                                                                                                                                                                                                                                                                                                                                                                                                                                                                                                                                                                                                                                                                                                                                                                                                                                                                                                                                                                                                                                                                                                                                                                                                                                                                                                                                                                                                                                                                                                                                                                                                                                                                                                                                                                                                                                                                                                                                                                                                                                                                                                                                                                                                                                                                                                                                                                                                                                                                                                                                                                                                                                                                                                                                                                                                                                                                                                                                                                                                                                                                                                                                                                                                                                                                                                                                                                                                                                                                                                                                                                                                                                                                                                                                                                                                                                                                                                                                                                                                                                                                                                                                 
beta = 1                                                                                                                                                                                                                                                                                                                                                                                                                                                                                                                                                                                                                                                                                                                                                                                                                                                                                                                                                                                                                                                                                                                                                                                                                                                                                                                                                                                                                                                                                                                                                                                                                                                                                                                                                                                                                                                                                                                                                                                                                                                                                                                                                                                                                                                                                                                                                                                                                                                                                                                                                                                                                                                                                                                                                                                                                                                                                                                                                                                                                                                                                                                                                                                                                                                                                                                                                                                                                                                                                                                                                                                                                                                                                                                                                                                                                                                                                                                                                                                                                                                                                                                                                                                                                                                                                                                                                                                                                                                                                                                                                                                                                                                                                                                                                                                                                                                                                                                                                                                                                                                                                                                                                                                                                                                                                                                                                                                                                                                                                                                                                                                                                                                                                                                                                                                                                                                                                                                                                                                                                                                                                                                                                                                                                                                                                                                                                                                                                                                                                                                                                                                                                                                                                                                                                                                                                                                                                                                                                                                                                                                                                                                                                                                                                                                                                                                                                                                                                                                                                                                                                                                                                                                                                                                                                                                                                                                                                                                                                                                   
K1 = 1.1000000000000001                                                                                                                                                                                                                                                                                                                                                                                                                                                                                                                                                                                                                                                                                                                                                                                                                                                                                                                                                                                                                                                                                                                                                                                                                                                                                                                                                                                                                                                                                                                                                                                                                                                                                                                                                                                                                                                                                                                                                                                                                                                                                                                                                                                                                                                                                                                                                                                                                                                                                                                                                                                                                                                                                                                                                                                                                                                                                                                                                                                                                                                                                                                                                                                                                                                                                                                                                                                                                                                                                                                                                                                                                                                                                                                                                                                                                                                                                                                                                                                                                                                                                                                                                                                                                                                                                                                                                                                                                                                                                                                                                                                                                                                                                                                                                                                                                                                                                                                                                                                                                                                                                                                                                                                                                                                                                                                                                                                                                                                                                                                                                                                                                                                                                                                                                                                                                                                                                                                                                                                                                                                                                                                                                                                                                                                                                                                                                                                                                                                                                                                                                                                                                                                                                                                                                                                                                                                                                                                                                                                                                                                                                                                                                                                                                                                                                                                                                                                                                                                                                                                                                                                                                                                                                                                                                                                                                                                                                                                                                                    
K2 = 1.2                                                                                                                                                                                                                                                                                                                                                                                                                                                                                                                                                                                                                                                                                                                                                                                                                                                                                                                                                                                                                                                                                                                                                                                                                                                                                                                                                                                                                                                                                                                                                                                                                                                                                                                                                                                                                                                                                                                                                                                                                                                                                                                                                                                                                                                                                                                                                                                                                                                                                                                                                                                                                                                                                                                                                                                                                                                                                                                                                                                                                                                                                                                                                                                                                                                                                                                                                                                                                                                                                                                                                                                                                                                                                                                                                                                                                                                                                                                                                                                                                                                                                                                                                                                                                                                                                                                                                                                                                                                                                                                                                                                                                                                                                                                                                                                                                                                                                                                                                                                                                                                                                                                                                                                                                                                                                                                                                                                                                                                                                                                                                                                                                                                                                                                                                                                                                                                                                                                                                                                                                                                                                                                                                                                                                                                                                                                                                                                                                                                                                                                                                                                                                                                                                                                                                                                                                                                                                                                                                                                                                                                                                                                                                                                                                                                                                                                                                                                                                                                                                                                                                                                                                                                                                                                                                                                                                                                                                                                                                                                   
K3 = 7                                                                                                                                                                                                                                                                                                                                                                                                                                                                                                                                                                                                                                                                                                                                                                                                                                                                                                                                                                                                                                                                                                                                                                                                                                                                                                                                                                                                                                                                                                                                                                                                                                                                                                                                                                                                                                                                                                                                                                                                                                                                                                                                                                                                                                                                                                                                                                                                                                                                                                                                                                                                                                                                                                                                                                                                                                                                                                                                                                                                                                                                                                                                                                                                                                                                                                                                                                                                                                                                                                                                                                                                                                                                                                                                                                                                                                                                                                                                                                                                                                                                                                                                                                                                                                                                                                                                                                                                                                                                                                                                                                                                                                                                                                                                                                                                                                                                                                                                                                                                                                                                                                                                                                                                                                                                                                                                                                                                                                                                                                                                                                                                                                                                                                                                                                                                                                                                                                                                                                                                                                                                                                                                                                                                                                                                                                                                                                                                                                                                                                                                                                                                                                                                                                                                                                                                                                                                                                                                                                                                                                                                                                                                                                                                                                                                                                                                                                                                                                                                                                                                                                                                                                                                                                                                                                                                                                                                                                                                                                                     
K4 = 1.1000000000000001                                                                                                                                                                                                                                                                                                                                                                                                                                                                                                                                                                                                                                                                                                                                                                                                                                                                                                                                                                                                                                                                                                                                                                                                                                                                                                                                                                                                                                                                                                                                                                                                                                                                                                                                                                                                                                                                                                                                                                                                                                                                                                                                                                                                                                                                                                                                                                                                                                                                                                                                                                                                                                                                                                                                                                                                                                                                                                                                                                                                                                                                                                                                                                                                                                                                                                                                                                                                                                                                                                                                                                                                                                                                                                                                                                                                                                                                                                                                                                                                                                                                                                                                                                                                                                                                                                                                                                                                                                                                                                                                                                                                                                                                                                                                                                                                                                                                                                                                                                                                                                                                                                                                                                                                                                                                                                                                                                                                                                                                                                                                                                                                                                                                                                                                                                                                                                                                                                                                                                                                                                                                                                                                                                                                                                                                                                                                                                                                                                                                                                                                                                                                                                                                                                                                                                                                                                                                                                                                                                                                                                                                                                                                                                                                                                                                                                                                                                                                                                                                                                                                                                                                                                                                                                                                                                                                                                                                                                                                                                    
LG6P = 0.72999999999999998

********** MODEL VARIABLES
Ee = (K1*L1)/(Glce + K1)                                                                                                                                                                                                                                                                                                                                                                                                                                                                                                                                                                                                                                                                                                                                                                                                                                                                                                                                                                                                                                                                                                                                                                                                                                                                                                                                                                                                                                                                                                                                                                                                                                                                                                                                                                                                                                                                                                                                                                                                                                                                                                                                                                                                                                                                                                                                                                                                                                                                                                                                                                                                                                                                                                                                                                                                                                                                                                                                                                                                                                                                                                                                                                                                                                                                                                                                                                                                                                                                                                                                                                                                                                                                                                                                                                                                                                                                                                                                                                                                                                                                                                                                                                                                                                                                                                                                                                                                                                                                                                                                                                                                                                                                                                                                                                                                                                                                                                                                                                                                                                                                                                                                                                                                                                                                                                                                                                                                                                                                                                                                                                                                                                                                                                                                                                                                                                                                                                                                                                                                                                                                                                                                                                                                                                                                                                                                                                                                                                                                                                                                                                                                                                                                                                                                                                                                                                                                                                                                                                                                                                                                                                                                                                                                                                                                                                                                                                                                                                                                                                                                                                                                                                                                                                                                                                                                                                                                                                                                                                   
EGlce = (Glce*L1)/(Glce + K1)                                                                                                                                                                                                                                                                                                                                                                                                                                                                                                                                                                                                                                                                                                                                                                                                                                                                                                                                                                                                                                                                                                                                                                                                                                                                                                                                                                                                                                                                                                                                                                                                                                                                                                                                                                                                                                                                                                                                                                                                                                                                                                                                                                                                                                                                                                                                                                                                                                                                                                                                                                                                                                                                                                                                                                                                                                                                                                                                                                                                                                                                                                                                                                                                                                                                                                                                                                                                                                                                                                                                                                                                                                                                                                                                                                                                                                                                                                                                                                                                                                                                                                                                                                                                                                                                                                                                                                                                                                                                                                                                                                                                                                                                                                                                                                                                                                                                                                                                                                                                                                                                                                                                                                                                                                                                                                                                                                                                                                                                                                                                                                                                                                                                                                                                                                                                                                                                                                                                                                                                                                                                                                                                                                                                                                                                                                                                                                                                                                                                                                                                                                                                                                                                                                                                                                                                                                                                                                                                                                                                                                                                                                                                                                                                                                                                                                                                                                                                                                                                                                                                                                                                                                                                                                                                                                                                                                                                                                                                                              
EGlci = (Glci*L2E)/(Glci + K2)                                                                                                                                                                                                                                                                                                                                                                                                                                                                                                                                                                                                                                                                                                                                                                                                                                                                                                                                                                                                                                                                                                                                                                                                                                                                                                                                                                                                                                                                                                                                                                                                                                                                                                                                                                                                                                                                                                                                                                                                                                                                                                                                                                                                                                                                                                                                                                                                                                                                                                                                                                                                                                                                                                                                                                                                                                                                                                                                                                                                                                                                                                                                                                                                                                                                                                                                                                                                                                                                                                                                                                                                                                                                                                                                                                                                                                                                                                                                                                                                                                                                                                                                                                                                                                                                                                                                                                                                                                                                                                                                                                                                                                                                                                                                                                                                                                                                                                                                                                                                                                                                                                                                                                                                                                                                                                                                                                                                                                                                                                                                                                                                                                                                                                                                                                                                                                                                                                                                                                                                                                                                                                                                                                                                                                                                                                                                                                                                                                                                                                                                                                                                                                                                                                                                                                                                                                                                                                                                                                                                                                                                                                                                                                                                                                                                                                                                                                                                                                                                                                                                                                                                                                                                                                                                                                                                                                                                                                                                                             
Ei = (K2*L2E)/(Glci + K2)                                                                                                                                                                                                                                                                                                                                                                                                                                                                                                                                                                                                                                                                                                                                                                                                                                                                                                                                                                                                                                                                                                                                                                                                                                                                                                                                                                                                                                                                                                                                                                                                                                                                                                                                                                                                                                                                                                                                                                                                                                                                                                                                                                                                                                                                                                                                                                                                                                                                                                                                                                                                                                                                                                                                                                                                                                                                                                                                                                                                                                                                                                                                                                                                                                                                                                                                                                                                                                                                                                                                                                                                                                                                                                                                                                                                                                                                                                                                                                                                                                                                                                                                                                                                                                                                                                                                                                                                                                                                                                                                                                                                                                                                                                                                                                                                                                                                                                                                                                                                                                                                                                                                                                                                                                                                                                                                                                                                                                                                                                                                                                                                                                                                                                                                                                                                                                                                                                                                                                                                                                                                                                                                                                                                                                                                                                                                                                                                                                                                                                                                                                                                                                                                                                                                                                                                                                                                                                                                                                                                                                                                                                                                                                                                                                                                                                                                                                                                                                                                                                                                                                                                                                                                                                                                                                                                                                                                                                                                                                  
EG6Pi = (K2*K3*L2E*LG6P)/(Glci*(K3*K4 + K4*L2E) + K2*K3*K4 + K2*K3*L2E)                                                                                                                                                                                                                                                                                                                                                                                                                                                                                                                                                                                                                                                                                                                                                                                                                                                                                                                                                                                                                                                                                                                                                                                                                                                                                                                                                                                                                                                                                                                                                                                                                                                                                                                                                                                                                                                                                                                                                                                                                                                                                                                                                                                                                                                                                                                                                                                                                                                                                                                                                                                                                                                                                                                                                                                                                                                                                                                                                                                                                                                                                                                                                                                                                                                                                                                                                                                                                                                                                                                                                                                                                                                                                                                                                                                                                                                                                                                                                                                                                                                                                                                                                                                                                                                                                                                                                                                                                                                                                                                                                                                                                                                                                                                                                                                                                                                                                                                                                                                                                                                                                                                                                                                                                                                                                                                                                                                                                                                                                                                                                                                                                                                                                                                                                                                                                                                                                                                                                                                                                                                                                                                                                                                                                                                                                                                                                                                                                                                                                                                                                                                                                                                                                                                                                                                                                                                                                                                                                                                                                                                                                                                                                                                                                                                                                                                                                                                                                                                                                                                                                                                                                                                                                                                                                                                                                                                                                                                    
EGlcG6Pi = (Glci*K4*L2E*LG6P)/(K3*(Glci*K4 + K2*K4 + K2*L2E) + Glci*K4*L2E)                                                                                                                                                                                                                                                                                                                                                                                                                                                                                                                                                                                                                                                                                                                                                                                                                                                                                                                                                                                                                                                                                                                                                                                                                                                                                                                                                                                                                                                                                                                                                                                                                                                                                                                                                                                                                                                                                                                                                                                                                                                                                                                                                                                                                                                                                                                                                                                                                                                                                                                                                                                                                                                                                                                                                                                                                                                                                                                                                                                                                                                                                                                                                                                                                                                                                                                                                                                                                                                                                                                                                                                                                                                                                                                                                                                                                                                                                                                                                                                                                                                                                                                                                                                                                                                                                                                                                                                                                                                                                                                                                                                                                                                                                                                                                                                                                                                                                                                                                                                                                                                                                                                                                                                                                                                                                                                                                                                                                                                                                                                                                                                                                                                                                                                                                                                                                                                                                                                                                                                                                                                                                                                                                                                                                                                                                                                                                                                                                                                                                                                                                                                                                                                                                                                                                                                                                                                                                                                                                                                                                                                                                                                                                                                                                                                                                                                                                                                                                                                                                                                                                                                                                                                                                                                                                                                                                                                                                                                
G6Pi = (K3*K4*LG6P*(Glci + K2))/(Glci*K3*K4 + Glci*K4*L2E + K2*K3*K4 + K2*K3*L2E)

********** MODEL REACTIONS


********** MODEL FUNCTIONS


********** MODEL EVENTS


********** MODEL MATLAB FUNCTIONS
