# Supplementary material for: A method for zooming of nonlinear models of biochemical systems
Source: BMC Syst Biol. 2011 Sep 7;5:140. doi: 10.1186/1752-0509-5-140 (PMC3201033; doi:10.1186/1752-0509-5-140)
Supplement: Additional file 11 — Model 7. The reduced glucose transport model with five state variables with our method. [file 1752-0509-5-140-S11.TXT]

********** MODEL NAME
Example model 2 - the glucose transport model reduced to five states with our method.

********** MODEL NOTES
The original model was simulated for 0.001s and the state values at that time were is used as initial conditions in the reduced model.

********** MODEL STATES
d/dt(Glce) = r1                                                                                                                                                                                                                                                                                                                                                                                                                                                                                                                                                                                                                                                                                                                                                                                                                                                                                                                                                                                                                                                                                                                                                                                                                                                                                                                                                                                                                                                                                                                                                                                                                                                                                                                                                                                                                                                                                                                                                                                                                                                                                                                                                                                                                                                                                                                                                                                                                                                                                                                                                                                                                                                                                                                                                                                                                                                                                                                                                                                                                                                                                                                                                                                                                                                                                                                                                                                                                                                                                                                                                                                                                                                                                                                                                                                                                                                                                                                                                                                                                                                                                                                                                                                                                                                                                                                          
d/dt(L1) = r2                                                                                                                                                                                                                                                                                                                                                                                                                                                                                                                                                                                                                                                                                                                                                                                                                                                                                                                                                                                                                                                                                                                                                                                                                                                                                                                                                                                                                                                                                                                                                                                                                                                                                                                                                                                                                                                                                                                                                                                                                                                                                                                                                                                                                                                                                                                                                                                                                                                                                                                                                                                                                                                                                                                                                                                                                                                                                                                                                                                                                                                                                                                                                                                                                                                                                                                                                                                                                                                                                                                                                                                                                                                                                                                                                                                                                                                                                                                                                                                                                                                                                                                                                                                                                                                                                                                            
d/dt(G6Pi) = r3                                                                                                                                                                                                                                                                                                                                                                                                                                                                                                                                                                                                                                                                                                                                                                                                                                                                                                                                                                                                                                                                                                                                                                                                                                                                                                                                                                                                                                                                                                                                                                                                                                                                                                                                                                                                                                                                                                                                                                                                                                                                                                                                                                                                                                                                                                                                                                                                                                                                                                                                                                                                                                                                                                                                                                                                                                                                                                                                                                                                                                                                                                                                                                                                                                                                                                                                                                                                                                                                                                                                                                                                                                                                                                                                                                                                                                                                                                                                                                                                                                                                                                                                                                                                                                                                                                                          
d/dt(Glci) = r4                                                                                                                                                                                                                                                                                                                                                                                                                                                                                                                                                                                                                                                                                                                                                                                                                                                                                                                                                                                                                                                                                                                                                                                                                                                                                                                                                                                                                                                                                                                                                                                                                                                                                                                                                                                                                                                                                                                                                                                                                                                                                                                                                                                                                                                                                                                                                                                                                                                                                                                                                                                                                                                                                                                                                                                                                                                                                                                                                                                                                                                                                                                                                                                                                                                                                                                                                                                                                                                                                                                                                                                                                                                                                                                                                                                                                                                                                                                                                                                                                                                                                                                                                                                                                                                                                                                          
d/dt(L2) = r5                                                                                                                                                                                                                                                                                                                                                                                                                                                                                                                                                                                                                                                                                                                                                                                                                                                                                                                                                                                                                                                                                                                                                                                                                                                                                                                                                                                                                                                                                                                                                                                                                                                                                                                                                                                                                                                                                                                                                                                                                                                                                                                                                                                                                                                                                                                                                                                                                                                                                                                                                                                                                                                                                                                                                                                                                                                                                                                                                                                                                                                                                                                                                                                                                                                                                                                                                                                                                                                                                                                                                                                                                                                                                                                                                                                                                                                                                                                                                                                                                                                                                                                                                                                                                                                                                                                            
                                                                                                                                                                                                                                                                                                                                                                                                                                                                                                                                                                                                                                                                                                                                                                                                                                                                                                                                                                                                                                                                                                                                                                                                                                                                                                                                                                                                                                                                                                                                                                                                                                                                                                                                                                                                                                                                                                                                                                                                                                                                                                                                                                                                                                                                                                                                                                                                                                                                                                                                                                                                                                                                                                                                                                                                                                                                                                                                                                                                                                                                                                                                                                                                                                                                                                                                                                                                                                                                                                                                                                                                                                                                                                                                                                                                                                                                                                                                                                                                                                                                                                                                                                                                                                                                                                                                         
Glce(0) = 1.4                                                                                                                                                                                                                                                                                                                                                                                                                                                                                                                                                                                                                                                                                                                                                                                                                                                                                                                                                                                                                                                                                                                                                                                                                                                                                                                                                                                                                                                                                                                                                                                                                                                                                                                                                                                                                                                                                                                                                                                                                                                                                                                                                                                                                                                                                                                                                                                                                                                                                                                                                                                                                                                                                                                                                                                                                                                                                                                                                                                                                                                                                                                                                                                                                                                                                                                                                                                                                                                                                                                                                                                                                                                                                                                                                                                                                                                                                                                                                                                                                                                                                                                                                                                                                                                                                                          
L1(0) = 0.005                                                                                                                                                                                                                                                                                                                                                                                                                                                                                                                                                                                                                                                                                                                                                                                                                                                                                                                                                                                                                                                                                                                                                                                                                                                                                                                                                                                                                                                                                                                                                                                                                                                                                                                                                                                                                                                                                                                                                                                                                                                                                                                                                                                                                                                                                                                                                                                                                                                                                                                                                                                                                                                                                                                                                                                                                                                                                                                                                                                                                                                                                                                                                                                                                                                                                                                                                                                                                                                                                                                                                                                                                                                                                                                                                                                                                                                                                                                                                                                                                                                                                                                                                                                                                                                                                                          
G6Pi(0) = 0.73                                                                                                                                                                                                                                                                                                                                                                                                                                                                                                                                                                                                                                                                                                                                                                                                                                                                                                                                                                                                                                                                                                                                                                                                                                                                                                                                                                                                                                                                                                                                                                                                                                                                                                                                                                                                                                                                                                                                                                                                                                                                                                                                                                                                                                                                                                                                                                                                                                                                                                                                                                                                                                                                                                                                                                                                                                                                                                                                                                                                                                                                                                                                                                                                                                                                                                                                                                                                                                                                                                                                                                                                                                                                                                                                                                                                                                                                                                                                                                                                                                                                                                                                                                                                                                                                                                          
Glci(0) = 0                                                                                                                                                                                                                                                                                                                                                                                                                                                                                                                                                                                                                                                                                                                                                                                                                                                                                                                                                                                                                                                                                                                                                                                                                                                                                                                                                                                                                                                                                                                                                                                                                                                                                                                                                                                                                                                                                                                                                                                                                                                                                                                                                                                                                                                                                                                                                                                                                                                                                                                                                                                                                                                                                                                                                                                                                                                                                                                                                                                                                                                                                                                                                                                                                                                                                                                                                                                                                                                                                                                                                                                                                                                                                                                                                                                                                                                                                                                                                                                                                                                                                                                                                                                                                                                                                                                              
L2(0) = 0.005

********** MODEL PARAMETERS
alpha = 4.2000000000000001776                                                                                                                                                                                                                                                                                                                                                                                                                                                                                                                                                                                                                                                                                                                                                                                                                                                                                                                                                                                                                                                                                                                                                                                                                                                                                                                                                                                                                                                                                                                                                                                                                                                                                                                                                                                                                                                                                                                                                                                                                                                                                                                                                                                                                                                                                                                                                                                                                                                                                                                                                                                                                                                                                                                                                                                                                                                                                                                                                                                                                                                                                                                                                                                                                                                                                                                                                                                                                                                                                                                                                                                                                                                                                                                                                                                                                                                                                                                                                                                                                                                                                                                                                                                                                                                                                                            
beta = 1                                                                                                                                                                                                                                                                                                                                                                                                                                                                                                                                                                                                                                                                                                                                                                                                                                                                                                                                                                                                                                                                                                                                                                                                                                                                                                                                                                                                                                                                                                                                                                                                                                                                                                                                                                                                                                                                                                                                                                                                                                                                                                                                                                                                                                                                                                                                                                                                                                                                                                                                                                                                                                                                                                                                                                                                                                                                                                                                                                                                                                                                                                                                                                                                                                                                                                                                                                                                                                                                                                                                                                                                                                                                                                                                                                                                                                                                                                                                                                                                                                                                                                                                                                                                                                                                                                                                 
K1 = 1.1000000000000000888                                                                                                                                                                                                                                                                                                                                                                                                                                                                                                                                                                                                                                                                                                                                                                                                                                                                                                                                                                                                                                                                                                                                                                                                                                                                                                                                                                                                                                                                                                                                                                                                                                                                                                                                                                                                                                                                                                                                                                                                                                                                                                                                                                                                                                                                                                                                                                                                                                                                                                                                                                                                                                                                                                                                                                                                                                                                                                                                                                                                                                                                                                                                                                                                                                                                                                                                                                                                                                                                                                                                                                                                                                                                                                                                                                                                                                                                                                                                                                                                                                                                                                                                                                                                                                                                                                               
K2 = 1.1999999999999999556                                                                                                                                                                                                                                                                                                                                                                                                                                                                                                                                                                                                                                                                                                                                                                                                                                                                                                                                                                                                                                                                                                                                                                                                                                                                                                                                                                                                                                                                                                                                                                                                                                                                                                                                                                                                                                                                                                                                                                                                                                                                                                                                                                                                                                                                                                                                                                                                                                                                                                                                                                                                                                                                                                                                                                                                                                                                                                                                                                                                                                                                                                                                                                                                                                                                                                                                                                                                                                                                                                                                                                                                                                                                                                                                                                                                                                                                                                                                                                                                                                                                                                                                                                                                                                                                                                               
K3 = 7.0000000000000001776                                                                                                                                                                                                                                                                                                                                                                                                                                                                                                                                                                                                                                                                                                                                                                                                                                                                                                                                                                                                                                                                                                                                                                                                                                                                                                                                                                                                                                                                                                                                                                                                                                                                                                                                                                                                                                                                                                                                                                                                                                                                                                                                                                                                                                                                                                                                                                                                                                                                                                                                                                                                                                                                                                                                                                                                                                                                                                                                                                                                                                                                                                                                                                                                                                                                                                                                                                                                                                                                                                                                                                                                                                                                                                                                                                                                                                                                                                                                                                                                                                                                                                                                                                                                                                                                                                               
K4 = 1.1000000000000000888

********** MODEL VARIABLES
Ltot = L1+L2                                                                                                                                                                                                                                                                                                                                                                                                                                                                                                                                                                                                                                                                                                                                                                                                                                                                                                                                                                                                                                                                                                                                                                                                                                                                                                                                                                                                                                                                                                                                                                                                                                                                                                                                                                                                                                                                                                                                                                                                                                                                                                                                                                                                                                                                                                                                                                                                                                                                                                                                                                                                                                                                                                                                                                                                                                                                                                                                                                                                                                                                                                                                                                                                                                                                                                                                                                                                                                                                                                                                                                                                                                                                                                                                                                                                                                                                                                                                                                                                                                                                                                                                                                                                                                                                                                                             
Ee = (K1*L1)/(Glce+K1)                                                                                                                                                                                                                                                                                                                                                                                                                                                                                                                                                                                                                                                                                                                                                                                                                                                                                                                                                                                                                                                                                                                                                                                                                                                                                                                                                                                                                                                                                                                                                                                                                                                                                                                                                                                                                                                                                                                                                                                                                                                                                                                                                                                                                                                                                                                                                                                                                                                                                                                                                                                                                                                                                                                                                                                                                                                                                                                                                                                                                                                                                                                                                                                                                                                                                                                                                                                                                                                                                                                                                                                                                                                                                                                                                                                                                                                                                                                                                                                                                                                                                                                                                                                                                                                                                                                   
EGlce = (Glce*L1)/(Glce+K1)                                                                                                                                                                                                                                                                                                                                                                                                                                                                                                                                                                                                                                                                                                                                                                                                                                                                                                                                                                                                                                                                                                                                                                                                                                                                                                                                                                                                                                                                                                                                                                                                                                                                                                                                                                                                                                                                                                                                                                                                                                                                                                                                                                                                                                                                                                                                                                                                                                                                                                                                                                                                                                                                                                                                                                                                                                                                                                                                                                                                                                                                                                                                                                                                                                                                                                                                                                                                                                                                                                                                                                                                                                                                                                                                                                                                                                                                                                                                                                                                                                                                                                                                                                                                                                                                                                              
Ei = (K2*K3*K4*L2)/(G6Pi*(Glci*K4+K2*K3)+Glci*K3*K4+K2*K3*K4)                                                                                                                                                                                                                                                                                                                                                                                                                                                                                                                                                                                                                                                                                                                                                                                                                                                                                                                                                                                                                                                                                                                                                                                                                                                                                                                                                                                                                                                                                                                                                                                                                                                                                                                                                                                                                                                                                                                                                                                                                                                                                                                                                                                                                                                                                                                                                                                                                                                                                                                                                                                                                                                                                                                                                                                                                                                                                                                                                                                                                                                                                                                                                                                                                                                                                                                                                                                                                                                                                                                                                                                                                                                                                                                                                                                                                                                                                                                                                                                                                                                                                                                                                                                                                                                                            
EGlci = (Glci*K3*K4*L2)/(G6Pi*(Glci*K4+K2*K3)+Glci*K3*K4+K2*K3*K4)                                                                                                                                                                                                                                                                                                                                                                                                                                                                                                                                                                                                                                                                                                                                                                                                                                                                                                                                                                                                                                                                                                                                                                                                                                                                                                                                                                                                                                                                                                                                                                                                                                                                                                                                                                                                                                                                                                                                                                                                                                                                                                                                                                                                                                                                                                                                                                                                                                                                                                                                                                                                                                                                                                                                                                                                                                                                                                                                                                                                                                                                                                                                                                                                                                                                                                                                                                                                                                                                                                                                                                                                                                                                                                                                                                                                                                                                                                                                                                                                                                                                                                                                                                                                                                                                       
EG6Pi = (G6Pi*K2*K3*L2)/(Glci*(G6Pi*K4+K3*K4)+G6Pi*K2*K3+K2*K3*K4)                                                                                                                                                                                                                                                                                                                                                                                                                                                                                                                                                                                                                                                                                                                                                                                                                                                                                                                                                                                                                                                                                                                                                                                                                                                                                                                                                                                                                                                                                                                                                                                                                                                                                                                                                                                                                                                                                                                                                                                                                                                                                                                                                                                                                                                                                                                                                                                                                                                                                                                                                                                                                                                                                                                                                                                                                                                                                                                                                                                                                                                                                                                                                                                                                                                                                                                                                                                                                                                                                                                                                                                                                                                                                                                                                                                                                                                                                                                                                                                                                                                                                                                                                                                                                                                                       
EGlcG6Pi = (G6Pi*Glci*K4*L2)/(G6Pi*Glci*K4+G6Pi*K2*K3+Glci*K3*K4+K2*K3*K4)                                                                                                                                                                                                                                                                                                                                                                                                                                                                                                                                                                                                                                                                                                                                                                                                                                                                                                                                                                                                                                                                                                                                                                                                                                                                                                                                                                                                                                                                                                                                                                                                                                                                                                                                                                                                                                                                                                                                                                                                                                                                                                                                                                                                                                                                                                                                                                                                                                                                                                                                                                                                                                                                                                                                                                                                                                                                                                                                                                                                                                                                                                                                                                                                                                                                                                                                                                                                                                                                                                                                                                                                                                                                                                                                                                                                                                                                                                                                                                                                                                                                                                                                                                                                                                                               
LE = Ee+Ei+EGlce+EGlci+EG6Pi+EGlcG6Pi                                                                                                                                                                                                                                                                                                                                                                                                                                                                                                                                                                                                                                                                                                                                                                                                                                                                                                                                                                                                                                                                                                                                                                                                                                                                                                                                                                                                                                                                                                                                                                                                                                                                                                                                                                                                                                                                                                                                                                                                                                                                                                                                                                                                                                                                                                                                                                                                                                                                                                                                                                                                                                                                                                                                                                                                                                                                                                                                                                                                                                                                                                                                                                                                                                                                                                                                                                                                                                                                                                                                                                                                                                                                                                                                                                                                                                                                                                                                                                                                                                                                                                                                                                                                                                                                                                    
LG6P = G6Pi+EG6Pi+EGlcG6Pi                                                                                                                                                                                                                                                                                                                                                                                                                                                                                                                                                                                                                                                                                                                                                                                                                                                                                                                                                                                                                                                                                                                                                                                                                                                                                                                                                                                                                                                                                                                                                                                                                                                                                                                                                                                                                                                                                                                                                                                                                                                                                                                                                                                                                                                                                                                                                                                                                                                                                                                                                                                                                                                                                                                                                                                                                                                                                                                                                                                                                                                                                                                                                                                                                                                                                                                                                                                                                                                                                                                                                                                                                                                                                                                                                                                                                                                                                                                                                                                                                                                                                                                                                                                                                                                                                                               
LGlc = EGlce+EGlci+EGlcG6Pi+Glce+Glci

********** MODEL REACTIONS
r1 = (Glce*(alpha*((Glce*L1)/(Glce+K1)-(Glci*K3*K4*L2)/(G6Pi*(Glci*K4+K2*K3)+Glci*K3*K4+K2*K3*K4))+beta*((K1*L1)/(Glce+K1)-(K2*K3*K4*L2)/(G6Pi*(Glci*K4+K2*K3)+Glci*K3*K4+K2*K3*K4)))*(Glce+K1))/(Glce^2+2*Glce*K1+K1^2+L1*K1)-(((Glce*L1*alpha)/(Glce+K1)-(Glci*K3*K4*alpha*L2)/(G6Pi*(Glci*K4+K2*K3)+Glci*K3*K4+K2*K3*K4))*(Glce+K1)^2)/(Glce^2+2*Glce*K1+K1^2+L1*K1)                                                                                                                                                                                                                                                                                                                                                                                                                                                                                                                                                                                                                                                                                                                                                                                                                                                                                                                                                                                                                                                                                                                                                                                                                                                                                                                                                                                                                                                                                                                                                                                                                                                                                                                                                                                                                                                                                                                                                                                                                                                                                                                                                                                                                                                                                                                                                                                                                                                                                                                                                                                                                                                                                                                                                                                                                                                                                                                                                                                                                                                                                                                                                                                                                                                                                                                                                                                                                                                                                                                                                                                                                                                                                                                                                                                                                                                                                                                                                                  
r2 = -alpha*((Glce*L1)/(Glce+K1)-(Glci*K3*K4*L2)/(G6Pi*(Glci*K4+K2*K3)+Glci*K3*K4+K2*K3*K4))-beta*((K1*L1)/(Glce+K1)-(K2*K3*K4*L2)/(G6Pi*(Glci*K4+K2*K3)+Glci*K3*K4+K2*K3*K4))                                                                                                                                                                                                                                                                                                                                                                                                                                                                                                                                                                                                                                                                                                                                                                                                                                                                                                                                                                                                                                                                                                                                                                                                                                                                                                                                                                                                                                                                                                                                                                                                                                                                                                                                                                                                                                                                                                                                                                                                                                                                                                                                                                                                                                                                                                                                                                                                                                                                                                                                                                                                                                                                                                                                                                                                                                                                                                                                                                                                                                                                                                                                                                                                                                                                                                                                                                                                                                                                                                                                                                                                                                                                                                                                                                                                                                                                                                                                                                                                                                                                                                                                                           
r3 = -(G6Pi*(G6Pi^2*Glce*Glci^3*K4^3*L1*alpha+G6Pi^2*Glce*K2^3*K3^3*L1*alpha+Glce*Glci^3*K3^2*K4^3*L1*alpha-Glce*Glci^3*K3^2*K4^3*L2*alpha+G6Pi^2*Glci^3*K1*K4^3*L1*beta+Glce*K2^3*K3^3*K4^2*L1*alpha-Glci^3*K1*K3^2*K4^3*L2*alpha+G6Pi^2*K1*K2^3*K3^3*L1*beta+Glci^3*K1*K3^2*K4^3*L1*beta-Glce*K2^3*K3^3*K4^2*L2*beta+K1*K2^3*K3^3*K4^2*L1*beta-K1*K2^3*K3^3*K4^2*L2*beta-Glce*K2^2*K3^3*K4^2*L2^2*beta-K1*K2^2*K3^3*K4^2*L2^2*beta+2*G6Pi*Glce*Glci^3*K3*K4^3*L1*alpha-G6Pi*Glce*Glci^3*K3*K4^3*L2*alpha+2*G6Pi*Glce*K2^3*K3^3*K4*L1*alpha-G6Pi*Glci^3*K1*K3*K4^3*L2*alpha+2*G6Pi*Glci^3*K1*K3*K4^3*L1*beta-G6Pi*Glce*K2^3*K3^3*K4*L2*beta+2*G6Pi*K1*K2^3*K3^3*K4*L1*beta-G6Pi*K1*K2^3*K3^3*K4*L2*beta+Glce*Glci*K2^2*K3^2*K4^3*L1*alpha+2*Glce*Glci*K2^2*K3^3*K4^2*L1*alpha+2*Glce*Glci^2*K2*K3^2*K4^3*L1*alpha+Glce*Glci^2*K2*K3^3*K4^2*L1*alpha-Glce*Glci*K2*K3^2*K4^3*L2^2*alpha-Glce*Glci*K2^2*K3^3*K4^2*L2*alpha-Glce*Glci^2*K2*K3^2*K4^3*L2*alpha-Glce*Glci^2*K2*K3^3*K4^2*L2*alpha-Glce*Glci*K2^2*K3^2*K4^3*L2*beta-Glce*Glci*K2^2*K3^3*K4^2*L2*beta-Glce*Glci^2*K2*K3^2*K4^3*L2*beta-Glci*K1*K2*K3^2*K4^3*L2^2*alpha-Glci*K1*K2^2*K3^3*K4^2*L2*alpha-Glci^2*K1*K2*K3^2*K4^3*L2*alpha-Glci^2*K1*K2*K3^3*K4^2*L2*alpha+Glci*K1*K2^2*K3^2*K4^3*L1*beta+2*Glci*K1*K2^2*K3^3*K4^2*L1*beta+2*Glci^2*K1*K2*K3^2*K4^3*L1*beta+Glci^2*K1*K2*K3^3*K4^2*L1*beta-Glci*K1*K2^2*K3^2*K4^3*L2*beta-Glci*K1*K2^2*K3^3*K4^2*L2*beta-Glci^2*K1*K2*K3^2*K4^3*L2*beta+Glce*K2^2*K3^2*K4^3*L1*L2*alpha+K1*K2^2*K3^3*K4^2*L1*L2*beta-G6Pi*Glce*K2^2*K3^2*K4^2*L2^2*beta-G6Pi*K1*K2^2*K3^2*K4^2*L2^2*beta+2*G6Pi*Glce*Glci*K2^2*K3^3*K4*L1*alpha+2*G6Pi*Glce*Glci^2*K2*K3*K4^3*L1*alpha-G6Pi*Glce*Glci*K2^2*K3^3*K4*L2*alpha-G6Pi*Glce*Glci^2*K2*K3*K4^3*L2*beta-G6Pi*Glci*K1*K2^2*K3^3*K4*L2*alpha+2*G6Pi*Glci*K1*K2^2*K3^3*K4*L1*beta+2*G6Pi*Glci^2*K1*K2*K3*K4^3*L1*beta-G6Pi*Glci^2*K1*K2*K3*K4^3*L2*beta+Glce*Glci*K2*K3^2*K4^3*L1*L2*alpha+G6Pi*K1*K2^2*K3^3*K4*L1*L2*beta+Glci*K1*K2*K3^3*K4^2*L1*L2*beta+4*G6Pi*Glce*Glci*K2^2*K3^2*K4^2*L1*alpha+4*G6Pi*Glce*Glci^2*K2*K3^2*K4^2*L1*alpha+3*G6Pi^2*Glce*Glci*K2^2*K3^2*K4*L1*alpha+3*G6Pi^2*Glce*Glci^2*K2*K3*K4^2*L1*alpha-G6Pi*Glce*Glci*K2*K3^2*K4^2*L2^2*alpha-2*G6Pi*Glce*Glci^2*K2*K3^2*K4^2*L2*alpha-2*G6Pi*Glce*Glci*K2^2*K3^2*K4^2*L2*beta-G6Pi*Glci*K1*K2*K3^2*K4^2*L2^2*alpha-2*G6Pi*Glci^2*K1*K2*K3^2*K4^2*L2*alpha+4*G6Pi*Glci*K1*K2^2*K3^2*K4^2*L1*beta+4*G6Pi*Glci^2*K1*K2*K3^2*K4^2*L1*beta+3*G6Pi^2*Glci*K1*K2^2*K3^2*K4*L1*beta+3*G6Pi^2*Glci^2*K1*K2*K3*K4^2*L1*beta-2*G6Pi*Glci*K1*K2^2*K3^2*K4^2*L2*beta+2*G6Pi*Glce*K2^2*K3^2*K4^2*L1*L2*alpha+G6Pi^2*Glce*K2^2*K3^2*K4*L1*L2*alpha+G6Pi*K1*K2^2*K3^2*K4^2*L1*L2*beta+G6Pi^2*K1*K2^2*K3^2*K4*L1*L2*beta+G6Pi*Glce*Glci*K2*K3*K4^3*L1*L2*alpha+G6Pi*Glce*Glci*K2*K3^2*K4^2*L1*L2*alpha+G6Pi^2*Glce*Glci*K2*K3*K4^2*L1*L2*alpha+2*G6Pi*Glci*K1*K2*K3^2*K4^2*L1*L2*beta+G6Pi^2*Glci*K1*K2*K3*K4^2*L1*L2*beta))/((Glce+K1)*(G6Pi^3*Glci^3*K4^3+3*G6Pi^3*Glci^2*K2*K3*K4^2+3*G6Pi^3*Glci*K2^2*K3^2*K4+G6Pi^3*Glci*K2*K3*K4^2*L2+G6Pi^3*K2^3*K3^3+G6Pi^3*K2^2*K3^2*K4*L2+3*G6Pi^2*Glci^3*K3*K4^3+6*G6Pi^2*Glci^2*K2*K3^2*K4^2+3*G6Pi^2*Glci^2*K2*K3*K4^3+3*G6Pi^2*Glci*K2^2*K3^3*K4+6*G6Pi^2*Glci*K2^2*K3^2*K4^2+2*G6Pi^2*Glci*K2*K3^2*K4^2*L2+G6Pi^2*Glci*K2*K3*K4^3*L2+3*G6Pi^2*K2^3*K3^3*K4+G6Pi^2*K2^2*K3^3*K4*L2+2*G6Pi^2*K2^2*K3^2*K4^2*L2+3*G6Pi*Glci^3*K3^2*K4^3+G6Pi*Glci^3*K3*K4^3*L2+3*G6Pi*Glci^2*K2*K3^3*K4^2+6*G6Pi*Glci^2*K2*K3^2*K4^3+2*G6Pi*Glci^2*K2*K3^2*K4^2*L2+G6Pi*Glci^2*K2*K3*K4^3*L2+6*G6Pi*Glci*K2^2*K3^3*K4^2+G6Pi*Glci*K2^2*K3^3*K4*L2+3*G6Pi*Glci*K2^2*K3^2*K4^3+2*G6Pi*Glci*K2^2*K3^2*K4^2*L2+G6Pi*Glci*K2*K3^3*K4^2*L2+2*G6Pi*Glci*K2*K3^2*K4^3*L2+G6Pi*Glci*K2*K3^2*K4^2*L2^2+3*G6Pi*K2^3*K3^3*K4^2+G6Pi*K2^3*K3^3*K4*L2+2*G6Pi*K2^2*K3^3*K4^2*L2+G6Pi*K2^2*K3^2*K4^3*L2+G6Pi*K2^2*K3^2*K4^2*L2^2+Glci^3*K3^3*K4^3+Glci^3*K3^2*K4^3*L2+3*Glci^2*K2*K3^3*K4^3+Glci^2*K2*K3^3*K4^2*L2+2*Glci^2*K2*K3^2*K4^3*L2+3*Glci*K2^2*K3^3*K4^3+2*Glci*K2^2*K3^3*K4^2*L2+Glci*K2^2*K3^2*K4^3*L2+Glci*K2*K3^3*K4^3*L2+Glci*K2*K3^2*K4^3*L2^2+K2^3*K3^3*K4^3+K2^3*K3^3*K4^2*L2+K2^2*K3^3*K4^3*L2+K2^2*K3^3*K4^2*L2^2))                                                                                                                                                                                     
r4 = (G6Pi^3*Glce*K2^3*K3^3*L1*alpha-G6Pi^3*Glci^3*K1*K4^3*L1*beta+Glce*K2^3*K3^3*K4^3*L1*alpha-Glci^3*K1*K3^3*K4^3*L1*beta+3*G6Pi*Glce*K2^3*K3^3*K4^2*L1*alpha+3*G6Pi^2*Glce*K2^3*K3^3*K4*L1*alpha+2*Glce*Glci*K2^2*K3^3*K4^3*L1*alpha+Glce*Glci^2*K2*K3^3*K4^3*L1*alpha-Glce*Glci*K2^2*K3^3*K4^3*L2*alpha-Glce*Glci^2*K2*K3^3*K4^3*L2*alpha-3*G6Pi*Glci^3*K1*K3^2*K4^3*L1*beta-3*G6Pi^2*Glci^3*K1*K3*K4^3*L1*beta+Glce*Glci*K2^2*K3^3*K4^3*L2*beta+Glce*Glci^2*K2*K3^3*K4^3*L2*beta-Glci*K1*K2^2*K3^3*K4^3*L2*alpha-Glci^2*K1*K2*K3^3*K4^3*L2*alpha-Glci*K1*K2^2*K3^3*K4^3*L1*beta-2*Glci^2*K1*K2*K3^3*K4^3*L1*beta+Glci*K1*K2^2*K3^3*K4^3*L2*beta+Glci^2*K1*K2*K3^3*K4^3*L2*beta+Glce*K2^3*K3^3*K4^2*L1*L2*alpha-Glci^3*K1*K3^2*K4^3*L1*L2*beta-Glce*Glci*K2^2*K3^3*K4^2*L2^2*alpha-Glce*Glci^2*K2*K3^2*K4^3*L2^2*alpha+Glce*Glci*K2^2*K3^3*K4^2*L2^2*beta+Glce*Glci^2*K2*K3^2*K4^3*L2^2*beta-Glci*K1*K2^2*K3^3*K4^2*L2^2*alpha-Glci^2*K1*K2*K3^2*K4^3*L2^2*alpha+Glci*K1*K2^2*K3^3*K4^2*L2^2*beta+Glci^2*K1*K2*K3^2*K4^3*L2^2*beta+4*G6Pi^2*Glce*Glci*K2^2*K3^2*K4^2*L1*alpha+2*G6Pi^2*Glce*Glci^2*K2*K3^2*K4^2*L1*alpha-G6Pi^2*Glce*Glci^2*K2*K3^2*K4^2*L2*alpha+G6Pi^2*Glce*Glci*K2^2*K3^2*K4^2*L2*beta-G6Pi^2*Glci^2*K1*K2*K3^2*K4^2*L2*alpha-2*G6Pi^2*Glci*K1*K2^2*K3^2*K4^2*L1*beta-4*G6Pi^2*Glci^2*K1*K2*K3^2*K4^2*L1*beta+G6Pi^2*Glci*K1*K2^2*K3^2*K4^2*L2*beta+G6Pi*Glce*K2^3*K3^3*K4*L1*L2*alpha-G6Pi*Glci^3*K1*K3*K4^3*L1*L2*beta+2*G6Pi*Glce*Glci*K2^2*K3^2*K4^3*L1*alpha+4*G6Pi*Glce*Glci*K2^2*K3^3*K4^2*L1*alpha+2*G6Pi*Glce*Glci^2*K2*K3^2*K4^3*L1*alpha+G6Pi*Glce*Glci^2*K2*K3^3*K4^2*L1*alpha+2*G6Pi^2*Glce*Glci*K2^2*K3^3*K4*L1*alpha+G6Pi^2*Glce*Glci^2*K2*K3*K4^3*L1*alpha+2*G6Pi^3*Glce*Glci*K2^2*K3^2*K4*L1*alpha+G6Pi^3*Glce*Glci^2*K2*K3*K4^2*L1*alpha-2*G6Pi*Glce*Glci*K2^2*K3^3*K4^2*L2*alpha-G6Pi*Glce*Glci^2*K2*K3^2*K4^3*L2*alpha-G6Pi*Glce*Glci^2*K2*K3^3*K4^2*L2*alpha-G6Pi^2*Glce*Glci*K2^2*K3^3*K4*L2*alpha+G6Pi*Glce*Glci*K2^2*K3^2*K4^3*L2*beta+G6Pi*Glce*Glci*K2^2*K3^3*K4^2*L2*beta+2*G6Pi*Glce*Glci^2*K2*K3^2*K4^3*L2*beta+G6Pi^2*Glce*Glci^2*K2*K3*K4^3*L2*beta-2*G6Pi*Glci*K1*K2^2*K3^3*K4^2*L2*alpha-G6Pi*Glci^2*K1*K2*K3^2*K4^3*L2*alpha-G6Pi*Glci^2*K1*K2*K3^3*K4^2*L2*alpha-G6Pi^2*Glci*K1*K2^2*K3^3*K4*L2*alpha-G6Pi*Glci*K1*K2^2*K3^2*K4^3*L1*beta-2*G6Pi*Glci*K1*K2^2*K3^3*K4^2*L1*beta-4*G6Pi*Glci^2*K1*K2*K3^2*K4^3*L1*beta-2*G6Pi*Glci^2*K1*K2*K3^3*K4^2*L1*beta-G6Pi^2*Glci*K1*K2^2*K3^3*K4*L1*beta-2*G6Pi^2*Glci^2*K1*K2*K3*K4^3*L1*beta-G6Pi^3*Glci*K1*K2^2*K3^2*K4*L1*beta-2*G6Pi^3*Glci^2*K1*K2*K3*K4^2*L1*beta+G6Pi*Glci*K1*K2^2*K3^2*K4^3*L2*beta+G6Pi*Glci*K1*K2^2*K3^3*K4^2*L2*beta+2*G6Pi*Glci^2*K1*K2*K3^2*K4^3*L2*beta+G6Pi^2*Glci^2*K1*K2*K3*K4^3*L2*beta+Glce*Glci*K2^2*K3^2*K4^3*L1*L2*alpha+Glce*Glci*K2^2*K3^3*K4^2*L1*L2*alpha+Glce*Glci^2*K2*K3^2*K4^3*L1*L2*alpha-Glci*K1*K2^2*K3^3*K4^2*L1*L2*beta-Glci^2*K1*K2*K3^2*K4^3*L1*L2*beta-Glci^2*K1*K2*K3^3*K4^2*L1*L2*beta+2*G6Pi*Glce*Glci*K2^2*K3^2*K4^2*L1*L2*alpha-2*G6Pi*Glci^2*K1*K2*K3^2*K4^2*L1*L2*beta+G6Pi*Glce*Glci^2*K2*K3*K4^3*L1*L2*alpha-G6Pi*Glci*K1*K2^2*K3^3*K4*L1*L2*beta)/((Glce+K1)*(G6Pi^3*Glci^3*K4^3+3*G6Pi^3*Glci^2*K2*K3*K4^2+3*G6Pi^3*Glci*K2^2*K3^2*K4+G6Pi^3*Glci*K2*K3*K4^2*L2+G6Pi^3*K2^3*K3^3+G6Pi^3*K2^2*K3^2*K4*L2+3*G6Pi^2*Glci^3*K3*K4^3+6*G6Pi^2*Glci^2*K2*K3^2*K4^2+3*G6Pi^2*Glci^2*K2*K3*K4^3+3*G6Pi^2*Glci*K2^2*K3^3*K4+6*G6Pi^2*Glci*K2^2*K3^2*K4^2+2*G6Pi^2*Glci*K2*K3^2*K4^2*L2+G6Pi^2*Glci*K2*K3*K4^3*L2+3*G6Pi^2*K2^3*K3^3*K4+G6Pi^2*K2^2*K3^3*K4*L2+2*G6Pi^2*K2^2*K3^2*K4^2*L2+3*G6Pi*Glci^3*K3^2*K4^3+G6Pi*Glci^3*K3*K4^3*L2+3*G6Pi*Glci^2*K2*K3^3*K4^2+6*G6Pi*Glci^2*K2*K3^2*K4^3+2*G6Pi*Glci^2*K2*K3^2*K4^2*L2+G6Pi*Glci^2*K2*K3*K4^3*L2+6*G6Pi*Glci*K2^2*K3^3*K4^2+G6Pi*Glci*K2^2*K3^3*K4*L2+3*G6Pi*Glci*K2^2*K3^2*K4^3+2*G6Pi*Glci*K2^2*K3^2*K4^2*L2+G6Pi*Glci*K2*K3^3*K4^2*L2+2*G6Pi*Glci*K2*K3^2*K4^3*L2+G6Pi*Glci*K2*K3^2*K4^2*L2^2+3*G6Pi*K2^3*K3^3*K4^2+G6Pi*K2^3*K3^3*K4*L2+2*G6Pi*K2^2*K3^3*K4^2*L2+G6Pi*K2^2*K3^2*K4^3*L2+G6Pi*K2^2*K3^2*K4^2*L2^2+Glci^3*K3^3*K4^3+Glci^3*K3^2*K4^3*L2+3*Glci^2*K2*K3^3*K4^3+Glci^2*K2*K3^3*K4^2*L2+2*Glci^2*K2*K3^2*K4^3*L2+3*Glci*K2^2*K3^3*K4^3+2*Glci*K2^2*K3^3*K4^2*L2+Glci*K2^2*K3^2*K4^3*L2+Glci*K2*K3^3*K4^3*L2+Glci*K2*K3^2*K4^3*L2^2+K2^3*K3^3*K4^3+K2^3*K3^3*K4^2*L2+K2^2*K3^3*K4^3*L2+K2^2*K3^3*K4^2*L2^2))
r5 = alpha*((Glce*L1)/(Glce+K1)-(Glci*K3*K4*L2)/(G6Pi*(Glci*K4+K2*K3)+Glci*K3*K4+K2*K3*K4))+beta*((K1*L1)/(Glce+K1)-(K2*K3*K4*L2)/(G6Pi*(Glci*K4+K2*K3)+Glci*K3*K4+K2*K3*K4))

********** MODEL FUNCTIONS


********** MODEL EVENTS


********** MODEL MATLAB FUNCTIONS
